# Supplementary material for: Clinician awareness and implementation of vitamin B12 monitoring guidance in metformin users: a primary care survey
Source: BMC Prim Care. 2026 Jan 27;27:65. doi: 10.1186/s12875-026-03185-w (PMC12918417; doi:10.1186/s12875-026-03185-w)
Supplement: Supplementary file 2 — Supplementary Material 2. [file 12875_2026_3185_MOESM2_ESM.xlsx]

## Sheet: Responses
1. What is you profession?	2. What type of care do you provide to patients who have type 2 diabetes?	3. Are you a prescriber?	4. Prior to prescribing long-term (> 6 months) Metformin, which of the following baseline checks would you normally complete?	5. I am aware of the complications may be associated with long-term (> 6 months) Metformin use?	6. I believe that the prescriber of Metformin is responsible for monitoring the drug side effects/complications	7. I review patients on long-term (> 6 months) Metformin for side effects at an approximate frequency of	8. Are you aware of the signs and symptoms of low vitamin B12 levels? Tick the boxes you feel are related to signs or symptoms of a low Vitamin B12	9. How frequently do you assess vitamin B12 levels in patients taking metformin?	10. Are you aware that metformin has been associated with decreased vitamin B12 levels in some patients?	11. Are you aware of the MHRA alert regarding the association between long-term metformin use and low vitamin B12 levels?	12. Have you read the MHRA alert regarding Vitamin B12 deficiency in long term metformin use?	13. Has the MHRA alert altered your practice in monitoring for vitamin B12 deficiency in long term metformin users?	14. In your opinion, are the current guidelines for long-term (> 6 months) Metformin use sufficient and clear?	15. Have you received formal education or training on the potential risk of low vitamin B12 in metformin-treated patients during your medical education or professional development?	16. Are there readily available resources or guidelines in your practice setting that address the monitoring and management of vitamin B12 levels in metformin-treated patients?	17. In your practice setting, do you feel that there is sufficient organisational support and resources for staying updated on medication safety alerts like the MHRA alert?	18. Did your organisation make you aware of the research findings related to vitamin B12 deficiency and metformin use?	19. How often do you actively seek out or receive updates on research findings and guidelines?	20. Using the scale below please rate how much each of these factors are a barrier to you using Evidence Based Practice in your clinical practice using the MHRA alert for Vitamin B12 deficiency in Metformin as an example	20.1. The research reports/articles are not readily available	20.2. The implications for practice are not made clear	20.3. The statistical analyses are not understandable	20.4. The research is not relevant to the my practice	20.5. I am unaware of research	20.6. There is a lack of facilities to implement the research	20.7. I do not have time to read research	20.8. The research has not been replicated	20.9. I feel the benefit of changing practice will be minimal	20.10. I am uncertain whether to believe the results of the research	20.11. The research has methodological inadequacies	20.12. The relevant literature is not compiled in one place	20.13. I do not feel I have enough authority to change patient care procedures	20.14. I feel the results are not generalisable to my own setting	20.15. I feel isolated from knowledgeable colleagues with whom to discuss the research	20.16. I see little benefit for myself	20.17. Research reports/articles are not published fast enough	20.18. Colleagues will not cooperate with implementation	20.19. Management will not allow implementation	20.20. I do not see the value of research for practice	20.21. There is not a documented need to change practice	20.22. The conclusions drawn from the research are not justified	20.23. The literature reports conflicting results	20.24. The research is not reported clearly and readably	20.25. Other staff are not supportive of implementation	20.26. The nurse is unwilling to change/try new ideas	20.27. The amount of research information is overwhelming	20.28. I do not feel capable of evaluating the quality of the research	20.29. There is insufficient time on the job to implement new ideas	21. Overall in your opinion how significant are the overall barriers to utilising evidence based practice in your clinical setting?
GP	Acute care (patients who attend with an acute problem, who happen to have type 2 diabetes),Routine care (patients who attend with a concern directly linked to their type 2 diabetes),Diabetes review (patients who attend for their annual type 2 diabetes review),Medication review (undertake a medication review which includes diabetic medication)	Yes	HbA1c,U+Es (renal function),LFTs,Bone profile,Folate,Vitamin B12,Cholesterol,Thyroid Function,Height,Weight,Blood pressure,Pulse	Yes	Strongly disagree	6 monthly	Fatigue,Anemia,Numbness or tingling in extremities,Cognitive changes (e.g., memory loss),Glossitis (inflamed tongue),Muscle weakness,Visual disturbances/changes,Mood changes (e.g., depression),Thirst,Rash	Yearly	Yes	Not of the alert but have seen the link in other published articles/sources	Not directly, but aware of it through research paper/article/colleague	I was already monitoring for this	No	No	No	No	No	3 monthly		to a moderate extent	to a moderate extent	to a great extent	to no extent	to a little extent	to a moderate extent	to a great extent	No opinion	to a little extent	to a moderate extent	to a moderate extent	to a great extent	to no extent	to no extent	to no extent	to no extent	to a great extent	to no extent	to no extent	to no extent	to a little extent	to a little extent	to a little extent	to a little extent	to no extent	to no extent	to a moderate extent	to no extent	to a great extent
GP	Acute care (patients who attend with an acute problem, who happen to have type 2 diabetes),Routine care (patients who attend with a concern directly linked to their type 2 diabetes),Diabetes review (patients who attend for their annual type 2 diabetes review),Medication review (undertake a medication review which includes diabetic medication)	Yes	HbA1c,U+Es (renal function),Cholesterol,Thyroid Function,Height,Weight,Blood pressure,Pulse	Yes	Strongly agree	6 monthly	Fatigue,Anemia,Numbness or tingling in extremities,Cognitive changes (e.g., memory loss),Glossitis (inflamed tongue)	Yearly	Yes	Yes	Not directly, but aware of it through research paper/article/colleague	Yes	Yes	No	Unsure	Yes	No	Weekly		to a little extent	to a little extent	No opinion	to a little extent	to no extent	to a moderate extent	to a moderate extent	No opinion	to a little extent	to no extent	No opinion	No opinion	to no extent	to no extent	to no extent	to no extent	No opinion	to no extent	to no extent	to no extent	No opinion	to no extent	to no extent	No opinion	to no extent	to no extent	to a moderate extent	to a moderate extent	to a little extent
GP	Acute care (patients who attend with an acute problem, who happen to have type 2 diabetes),Routine care (patients who attend with a concern directly linked to their type 2 diabetes),Medication review (undertake a medication review which includes diabetic medication)	Yes	HbA1c,U+Es (renal function),LFTs,Height,Weight	Unsure	Strongly agree	Not at all	Fatigue,Anemia,Numbness or tingling in extremities,Cognitive changes (e.g., memory loss),Glossitis (inflamed tongue),Muscle weakness,Mood changes (e.g., depression)	Only if patient is symptomatic	No	No	No	I am unaware of the alert	Unsure	No	Unsure	No	Unsure	Monthly		to a moderate extent	to a moderate extent	to a great extent	to a great extent	to a moderate extent	to a moderate extent	to a great extent	to a great extent	to a great extent	to a great extent	to a moderate extent	No opinion	to a little extent	to a little extent	to a moderate extent	to a moderate extent	to no extent	to a little extent	to a little extent	to a moderate extent	to a moderate extent	to a little extent	to a moderate extent	to a great extent	to a little extent	to a little extent	to a great extent	to a great extent	to a great extent
GP	Acute care (patients who attend with an acute problem, who happen to have type 2 diabetes),Routine care (patients who attend with a concern directly linked to their type 2 diabetes),Medication review (undertake a medication review which includes diabetic medication)	Yes	HbA1c,U+Es (renal function),LFTs,Folate,Vitamin B12,Weight,Blood pressure,Pulse	Unsure	Agree	Yearly	Fatigue,Anemia,Numbness or tingling in extremities,Cognitive changes (e.g., memory loss),Glossitis (inflamed tongue),Muscle weakness	Only if patient is symptomatic	Yes	Yes	No	Yes	Unsure	Unsure	Yes	Yes	Yes	Monthly		to a moderate extent	to a little extent	to a little extent	to a moderate extent	to a little extent	to a little extent	to a moderate extent	No opinion	to no extent	to no extent	to no extent	to no extent	to no extent	to no extent	to no extent	to no extent	to no extent	to no extent	to no extent	to no extent	to no extent	to no extent	to no extent	to no extent	to no extent	to no extent	to no extent	to a moderate extent	to a little extent
GP	Acute care (patients who attend with an acute problem, who happen to have type 2 diabetes),Routine care (patients who attend with a concern directly linked to their type 2 diabetes),Medication review (undertake a medication review which includes diabetic medication)	Yes	HbA1c,U+Es (renal function),Vitamin B12,Height,Weight,Blood pressure,Pulse	Yes	Agree	Not at all	Fatigue,Anemia,Numbness or tingling in extremities,Cognitive changes (e.g., memory loss),Glossitis (inflamed tongue),Muscle weakness,Mood changes (e.g., depression)	Only if patient is symptomatic	Yes	Yes	Not directly, but aware of it through research paper/article/colleague	Yes	Unsure	Unsure	Yes	Yes	Yes	Monthly		to a moderate extent	to a little extent	to a little extent	to no extent	to no extent	to no extent	to a little extent	to no extent	to no extent	to no extent	to a moderate extent	to a moderate extent	to a little extent	to no extent	to no extent	to no extent	to no extent	to no extent	to no extent	to no extent	to no extent	to a little extent	to no extent	to a moderate extent	to no extent	to no extent	to a little extent	to a moderate extent	to a moderate extent
GP	Acute care (patients who attend with an acute problem, who happen to have type 2 diabetes),Routine care (patients who attend with a concern directly linked to their type 2 diabetes),Medication review (undertake a medication review which includes diabetic medication)	Yes	HbA1c,U+Es (renal function),Folate,Vitamin B12,Cholesterol,Thyroid Function,Height,Weight,Blood pressure	Yes	Strongly agree	Yearly	Fatigue,Anemia,Numbness or tingling in extremities,Cognitive changes (e.g., memory loss),Glossitis (inflamed tongue),Mood changes (e.g., depression)	Yearly	Yes	Yes	Not directly, but aware of it through research paper/article/colleague	I was already monitoring for this	Yes	No	Yes	Yes	Yes	Monthly		to a little extent	to a little extent	to a little extent	to no extent	to no extent	to a moderate extent	to a great extent	to a moderate extent	to no extent	to no extent	to a little extent	to a moderate extent	to a little extent	to a little extent	to a moderate extent	to no extent	to a little extent	to no extent	to no extent	to no extent	to no extent	to a little extent	to a little extent	to a little extent	to no extent	to no extent	to a little extent	to a moderate extent	to a little extent
GP	Acute care (patients who attend with an acute problem, who happen to have type 2 diabetes),Routine care (patients who attend with a concern directly linked to their type 2 diabetes),Medication review (undertake a medication review which includes diabetic medication)	Yes	HbA1c,U+Es (renal function),LFTs,Cholesterol,Thyroid Function,Height,Weight,Blood pressure,Pulse	Yes	Agree	Yearly	Fatigue,Anemia,Numbness or tingling in extremities,Cognitive changes (e.g., memory loss),Glossitis (inflamed tongue),Muscle weakness	Only if patient is symptomatic	No	No	No	I am unaware of the alert	Yes	No	Yes	Yes	No	Weekly		to no extent	to no extent	to a little extent	to no extent	to no extent	to no extent	to a great extent	to no extent	to a moderate extent	to no extent	to no extent	to no extent	to no extent	to no extent	to no extent	to no extent	to no extent	to no extent	to no extent	to no extent	to no extent	to no extent	to a moderate extent	to a moderate extent	to no extent	to no extent	to a great extent	to a little extent	to a little extent
GP	Acute care (patients who attend with an acute problem, who happen to have type 2 diabetes),Routine care (patients who attend with a concern directly linked to their type 2 diabetes),Medication review (undertake a medication review which includes diabetic medication)	Yes	HbA1c,U+Es (renal function),LFTs,Cholesterol,Height,Weight,Blood pressure,Pulse	Yes	Strongly agree	Yearly	Fatigue,Anemia,Numbness or tingling in extremities,Cognitive changes (e.g., memory loss),Muscle weakness,Mood changes (e.g., depression)	Yearly	Yes	Yes	Yes	Yes	Yes	No	Yes	Yes	Yes	Weekly		to no extent	to no extent	to a little extent	to a great extent	to no extent	to no extent	to a little extent	to a great extent	to a great extent	to a little extent	to no extent	to a moderate extent	to no extent	to a great extent	to no extent	to a little extent	to no extent	to no extent	to no extent	to no extent	No opinion	to a great extent	to a great extent	to a great extent	to a little extent	to a little extent	to a little extent	to no extent	to a little extent
Nurse	Routine care (patients who attend with a concern directly linked to their type 2 diabetes),Diabetes review (patients who attend for their annual type 2 diabetes review)	No	HbA1c,U+Es (renal function)	Yes	Neutral	Yearly	Fatigue,Cognitive changes (e.g., memory loss),Glossitis (inflamed tongue)	Yearly	Yes	No	No	I was already monitoring for this	Unsure	No	Unsure	No	No	6 monthly		to a little extent	to a moderate extent	to a moderate extent	No opinion	No opinion	to a little extent	to a great extent	No opinion	to no extent	to no extent	No opinion	to a moderate extent	to a little extent	No opinion	to a little extent	to no extent	No opinion	to a little extent	to no extent	to no extent	to no extent	No opinion	No opinion	to a moderate extent	to no extent	to no extent	to a great extent	to a moderate extent	to a moderate extent
Pharmacist	Medication review (undertake a medication review which includes diabetic medication)	Yes	HbA1c,U+Es (renal function),LFTs,Folate,Vitamin B12,Ferritin,Cholesterol,Blood pressure	Yes	Strongly agree	Not at all	Fatigue,Anemia,Numbness or tingling in extremities,Cognitive changes (e.g., memory loss),Muscle weakness,Mood changes (e.g., depression)	Yearly	Yes	Yes	Yes	Yes	Yes	Yes	Yes	Yes	No	Monthly		to no extent	to no extent	to no extent	to no extent	to no extent	to no extent	to a little extent	to a little extent	to no extent	to no extent	to no extent	to no extent	to no extent	to no extent	to no extent	to no extent	to no extent	to no extent	to no extent	to no extent	to no extent	to no extent	to no extent	to no extent	to a little extent	to no extent	to a little extent	to a little extent	to a little extent
Nurse	Routine care (patients who attend with a concern directly linked to their type 2 diabetes),Diabetes review (patients who attend for their annual type 2 diabetes review),Medication review (undertake a medication review which includes diabetic medication)	No	HbA1c,U+Es (renal function)	Unsure	Agree	Monthly	Fatigue,Anemia,Numbness or tingling in extremities,Cognitive changes (e.g., memory loss),Muscle weakness,Mood changes (e.g., depression)	Only if patient is symptomatic	Yes	No	No	I am unaware of the alert	No	No	No	Unsure	No	6 monthly		to a great extent	to a little extent	to a moderate extent	to no extent	to a little extent	to a moderate extent	to a great extent	No opinion	to no extent	to no extent	to no extent	to no extent	to no extent	to no extent	to a moderate extent	to no extent	to a little extent	to no extent	to no extent	to no extent	to no extent	to no extent	to no extent	to no extent	to no extent	to no extent	to a little extent	to a little extent	to a little extent
Nurse	Diabetes review (patients who attend for their annual type 2 diabetes review),Medication review (undertake a medication review which includes diabetic medication)	Yes	HbA1c,U+Es (renal function),LFTs,Cholesterol,Thyroid Function,Height,Weight,Blood pressure,Pulse	Yes	Neutral	6 monthly	Fatigue,Numbness or tingling in extremities,Cognitive changes (e.g., memory loss),Glossitis (inflamed tongue),Muscle weakness,Visual disturbances/changes,Mood changes (e.g., depression),Urinary frequency,Chest pain	Only if patient is symptomatic	Yes	Yes	Yes	Yes	No	No	Unsure	Yes	Yes	3 monthly		to a little extent	to a moderate extent	to a moderate extent	to no extent	to no extent	to no extent	to a little extent	to a little extent	to no extent	No opinion	No opinion	to a little extent	to a great extent	to a little extent	to no extent	to no extent	No opinion	to no extent	to no extent	to no extent	No opinion	No opinion	No opinion	to a little extent	to no extent	to no extent	to a little extent	to a moderate extent	to a great extent
Nurse	Acute care (patients who attend with an acute problem, who happen to have type 2 diabetes),Routine care (patients who attend with a concern directly linked to their type 2 diabetes),Diabetes review (patients who attend for their annual type 2 diabetes review),Medication review (undertake a medication review which includes diabetic medication)	Yes	HbA1c,U+Es (renal function),LFTs,Cholesterol,Thyroid Function,Height,Weight,Blood pressure,Pulse	Yes	Neutral	Yearly	Fatigue,Muscle weakness,Mood changes (e.g., depression)	Yearly	Yes	Yes	No	I was already monitoring for this	Unsure	No	No	Unsure	No	Weekly		to no extent	to a little extent	to no extent	to no extent	to no extent	to no extent	to no extent	to no extent	to no extent	to no extent	to no extent	to a moderate extent	to a little extent	to no extent	to no extent	to no extent	to no extent	to a little extent	to a little extent	to no extent	to a little extent	to no extent	to a moderate extent	to no extent	to a little extent	to no extent	to a moderate extent	to no extent	to a moderate extent
Paramedic	Acute care (patients who attend with an acute problem, who happen to have type 2 diabetes)	Yes	HbA1c,U+Es (renal function),Folate,Vitamin B12,Ferritin,Height,Weight,Blood pressure,Pulse	Yes	Neutral	Yearly	Fatigue,Anemia,Numbness or tingling in extremities,Glossitis (inflamed tongue)	Yearly	Yes	Not of the alert but have seen the link in other published articles/sources	Not directly, but aware of it through research paper/article/colleague	I was already monitoring for this	Yes	No	No	No	Unsure	6 monthly		to a great extent	to a moderate extent	to a great extent	to a moderate extent	to a moderate extent	to a little extent	to a great extent	to a moderate extent	to a moderate extent	to a little extent	to a little extent	to a moderate extent	to a great extent	to a little extent	to a little extent	to a moderate extent	to a little extent	to a moderate extent	to a little extent	to a moderate extent	to a little extent	to a moderate extent	to a moderate extent	to a little extent	to a little extent	to a moderate extent	to a moderate extent	to a little extent	to a great extent
Paramedic	Acute care (patients who attend with an acute problem, who happen to have type 2 diabetes)	Yes	HbA1c,U+Es (renal function),LFTs,Vitamin B12,Height,Weight,Blood pressure,Pulse	Yes	Disagree	Not at all	Fatigue,Anemia,Cognitive changes (e.g., memory loss),Glossitis (inflamed tongue),Muscle weakness,Visual disturbances/changes	3 monthly	Yes	No	No	I am unaware of the alert	No	No	Yes	Yes	No	6 monthly		to a moderate extent	to a moderate extent	to a moderate extent	to a moderate extent	to a moderate extent	to a moderate extent	to a moderate extent	to a moderate extent	to a moderate extent	to a moderate extent	to a moderate extent	to a moderate extent	to a moderate extent	to a moderate extent	to a moderate extent	to a moderate extent	to a moderate extent	to a moderate extent	to a moderate extent	to a moderate extent	to a moderate extent	to a moderate extent	to a moderate extent	to a moderate extent	to a moderate extent	to a moderate extent	to a moderate extent	to a moderate extent	to a moderate extent
Nurse	Routine care (patients who attend with a concern directly linked to their type 2 diabetes),Diabetes review (patients who attend for their annual type 2 diabetes review),Medication review (undertake a medication review which includes diabetic medication)	No	HbA1c,U+Es (renal function),Height,Weight,Blood pressure,Pulse	Yes	Disagree	6 monthly	Fatigue,Anemia,Numbness or tingling in extremities,Cognitive changes (e.g., memory loss)	Yearly	Yes	Yes	Yes	No	No	Yes	No	Yes	Yes	Weekly		to no extent	to a little extent	to no extent	to no extent	to no extent	to no extent	to a little extent	No opinion	to no extent	to no extent	to a little extent	to a little extent	to no extent	to no extent	to no extent	to no extent	to a little extent	to no extent	to no extent	to no extent	to no extent	to no extent	No opinion	to no extent	to no extent	to no extent	to no extent	to no extent	to no extent
Nurse	Acute care (patients who attend with an acute problem, who happen to have type 2 diabetes)	Yes	HbA1c,U+Es (renal function),LFTs,Height,Weight,Blood pressure	Unsure	Neutral	Yearly	Fatigue,Anemia,Numbness or tingling in extremities,Cognitive changes (e.g., memory loss),Muscle weakness	Yearly	Yes	Not of the alert but have seen the link in other published articles/sources	No	I am unaware of the alert	Unsure	No	Unsure	Yes	No	Monthly		to a moderate extent	to no extent	to a little extent	to a great extent	to a little extent		to a little extent	No opinion	No opinion	No opinion	No opinion	No opinion	No opinion	No opinion	No opinion	No opinion	No opinion	No opinion	No opinion	to no extent	to no extent	No opinion	No opinion	No opinion	No opinion	No opinion	No opinion	to no extent	No opinion
Nurse	Diabetes review (patients who attend for their annual type 2 diabetes review)	Yes	HbA1c,U+Es (renal function),LFTs,Vitamin B12,Cholesterol,Thyroid Function,Height,Weight,Blood pressure,Pulse	Yes	Strongly agree	Yearly	Fatigue,Anemia,Numbness or tingling in extremities,Cognitive changes (e.g., memory loss),Glossitis (inflamed tongue),Muscle weakness,Visual disturbances/changes,Mood changes (e.g., depression)	Yearly	Yes	Yes	Yes	I was already monitoring for this	Yes	No	Yes	No	Yes	Every day		to a great extent	to a moderate extent	to a moderate extent	to a great extent	No opinion	to a great extent	to no extent	to a moderate extent	to a great extent	to no extent	No opinion	No opinion	to no extent	to no extent	to no extent	to no extent	No opinion	to no extent	to no extent	to a great extent	to a moderate extent	to a great extent	No opinion	to a moderate extent	to no extent	to no extent	to a great extent	to no extent	to a moderate extent
Nurse	Acute care (patients who attend with an acute problem, who happen to have type 2 diabetes)	Yes	U+Es (renal function)	Yes	Agree	Yearly	Fatigue,Anemia,Numbness or tingling in extremities,Cognitive changes (e.g., memory loss),Glossitis (inflamed tongue),Muscle weakness,Visual disturbances/changes,Mood changes (e.g., depression),Vomiting,Chest pain	Yearly	Yes	Yes	Yes	Yes	Yes	No	No	No	No	Monthly		to a little extent	to a little extent	to a little extent	to no extent	to no extent	No opinion	to a little extent	to a little extent	to a little extent	to a little extent	No opinion	No opinion	No opinion	No opinion	to a little extent	to no extent	to a little extent	to a moderate extent	No opinion	to no extent	to no extent	to a little extent	No opinion	No opinion	No opinion	No opinion	No opinion	to a little extent	to a moderate extent
Nurse	Diabetes review (patients who attend for their annual type 2 diabetes review)	Yes	HbA1c,U+Es (renal function),LFTs,Vitamin B12,Ferritin,Thyroid Function,Height,Weight,Blood pressure,Pulse	Yes	Agree	3 monthly	Fatigue,Anemia,Numbness or tingling in extremities,Cognitive changes (e.g., memory loss),Muscle weakness,Mood changes (e.g., depression)	Yearly	No	No	No	I am unaware of the alert	No	No	Unsure	No	No	6 monthly		to a moderate extent	to a moderate extent	to a moderate extent	to no extent	to a moderate extent	to a moderate extent	to a little extent	No opinion	to no extent	to no extent	No opinion	No opinion	to a great extent	No opinion	to a moderate extent	to no extent	to a moderate extent	to no extent	to no extent	to no extent	to a little extent	to no extent	No opinion	No opinion	to no extent	to no extent	to a moderate extent	No opinion	to a moderate extent
Nurse	Routine care (patients who attend with a concern directly linked to their type 2 diabetes),Diabetes review (patients who attend for their annual type 2 diabetes review),Medication review (undertake a medication review which includes diabetic medication)	Yes	HbA1c,U+Es (renal function),LFTs,Cholesterol,Thyroid Function,Height,Weight,Blood pressure,Pulse	Yes	Disagree	6 monthly	Fatigue,Anemia,Numbness or tingling in extremities,Cognitive changes (e.g., memory loss),Muscle weakness,Mood changes (e.g., depression)	6 monthly	Yes	Yes	Yes	Yes	Yes	No	Unsure	Yes	No	Monthly		to a moderate extent	to a little extent	to a great extent	to no extent	to no extent	to a little extent	to a little extent	to a little extent	to no extent	to a moderate extent		to a moderate extent	to no extent	to no extent	to a little extent	to no extent	to a moderate extent	to a little extent	to no extent	to no extent	to no extent	to a little extent	to a little extent	to a little extent	to a little extent	to a little extent	to a moderate extent	to a little extent	to a moderate extent
GP	Acute care (patients who attend with an acute problem, who happen to have type 2 diabetes),Routine care (patients who attend with a concern directly linked to their type 2 diabetes),Diabetes review (patients who attend for their annual type 2 diabetes review),Medication review (undertake a medication review which includes diabetic medication)	Yes	HbA1c,U+Es (renal function),LFTs,Cholesterol,Height,Weight,Blood pressure,Pulse	Yes	Agree	Yearly	Fatigue,Anemia,Numbness or tingling in extremities,Cognitive changes (e.g., memory loss),Glossitis (inflamed tongue),Muscle weakness,Visual disturbances/changes,Mood changes (e.g., depression)	Yearly	Yes	Yes	Yes	I was already monitoring for this	Yes	Yes	Yes	Yes	Yes	Every day		to no extent	to no extent	to no extent	to no extent	to no extent	to no extent	to a little extent	to no extent	to no extent	to no extent	to a little extent	to no extent	to no extent	to no extent	to no extent	to no extent	to no extent	to no extent	to no extent	to no extent	to no extent	to no extent	to no extent	to no extent	to no extent	to no extent	to no extent	to no extent	to a little extent
Nurse	Acute care (patients who attend with an acute problem, who happen to have type 2 diabetes),Routine care (patients who attend with a concern directly linked to their type 2 diabetes),Diabetes review (patients who attend for their annual type 2 diabetes review),Medication review (undertake a medication review which includes diabetic medication)	No	HbA1c,U+Es (renal function),LFTs,Cholesterol,Height,Weight,Blood pressure,Pulse	Yes	Strongly disagree	6 monthly	Fatigue,Anemia,Numbness or tingling in extremities,Cognitive changes (e.g., memory loss),Glossitis (inflamed tongue),Muscle weakness,Visual disturbances/changes,Mood changes (e.g., depression),Thirst	Not at all	Yes	Yes	Yes	I am unaware of the alert	No	No	No	Yes	No	Weekly		to no extent	to a little extent	to a little extent	to no extent	to no extent	to no extent	to no extent	to no extent	to no extent	to no extent	to no extent	to no extent	to a moderate extent	to no extent	to no extent	to no extent	to no extent	to no extent	to a moderate extent	to no extent	to no extent	to no extent	to no extent	to no extent	to a moderate extent	to no extent	to no extent	to no extent	to no extent
Nurse	Routine care (patients who attend with a concern directly linked to their type 2 diabetes),Diabetes review (patients who attend for their annual type 2 diabetes review)	No	HbA1c,U+Es (renal function),LFTs,Vitamin B12,Cholesterol,Height,Weight,Blood pressure,Pulse	Yes	Neutral	6 monthly	Fatigue,Anemia,Numbness or tingling in extremities,Cognitive changes (e.g., memory loss),Glossitis (inflamed tongue),Mood changes (e.g., depression)	Yearly	Yes	Not of the alert but have seen the link in other published articles/sources	No	No	Yes	Yes	Unsure	Unsure	No	Monthly		to a moderate extent	to a moderate extent	to a moderate extent	to a little extent	to a moderate extent	to a moderate extent	to a great extent	to a moderate extent	to a moderate extent	to a little extent	to a little extent	to a great extent	to a little extent	to no extent	to a little extent	to a little extent	No opinion	to a little extent	to a moderate extent	to no extent	to a little extent	to a little extent	to a little extent	to a great extent	to a little extent	to a little extent	to a moderate extent	to a little extent	to a great extent
GP	Routine care (patients who attend with a concern directly linked to their type 2 diabetes)	Yes	HbA1c,U+Es (renal function),LFTs,Thyroid Function,Height,Weight,Blood pressure,Pulse	Yes	Agree	Yearly	Fatigue,Cognitive changes (e.g., memory loss),Glossitis (inflamed tongue)	Yearly	Yes	Not of the alert but have seen the link in other published articles/sources	No	No	No	No	No	No	No	Monthly		to a moderate extent	to a little extent	to a moderate extent	to a moderate extent	to a little extent	to a moderate extent	to a little extent	to a moderate extent	to a moderate extent	to a little extent	to a little extent	to a moderate extent	to a little extent	to a moderate extent	to a moderate extent	to a little extent	to a little extent	to a little extent	to a little extent	to no extent	to no extent	to no extent	to no extent	to a little extent	to a little extent	to a little extent	to a little extent	to a little extent	to a little extent
Nurse	Diabetes review (patients who attend for their annual type 2 diabetes review)	No	HbA1c,U+Es (renal function),LFTs,Folate,Vitamin B12,Ferritin,Cholesterol,Thyroid Function,Height,Weight,Blood pressure,Pulse	Yes	Agree	Yearly	Fatigue,Anemia,Glossitis (inflamed tongue)	Yearly	No	No	No	I am unaware of the alert	Unsure	Unsure	Yes	Unsure	Unsure	Yearly		to a moderate extent	to a great extent	to a little extent	to a great extent	to a great extent	to a moderate extent	to a moderate extent	to a moderate extent	to a great extent	to a moderate extent	to a great extent	to a great extent	to a moderate extent	to a great extent	to a great extent	to a great extent	to a great extent	to a great extent	to a great extent	to a great extent	to a great extent	to a great extent	to a great extent	to a great extent	to a great extent	to a great extent	to a great extent	to a great extent	to a great extent
Pharmacist	Medication review (undertake a medication review which includes diabetic medication)	Yes	HbA1c,U+Es (renal function),LFTs,Vitamin B12,Ferritin,Thyroid Function,Height,Weight,Blood pressure,Pulse	Yes	Agree	Yearly	Fatigue,Anemia,Numbness or tingling in extremities,Cognitive changes (e.g., memory loss),Glossitis (inflamed tongue)	Yearly	Yes	Yes	Yes	Yes	No	No	No	Yes	Unsure	Yearly		to a moderate extent	to a great extent	to a great extent	to a moderate extent	to a great extent	to a great extent	to a moderate extent	to a moderate extent	to a little extent	to no extent	to no extent	to a great extent	to a great extent	to a little extent	to a little extent	to a little extent	to a little extent	to a little extent	to a little extent	to no extent	to no extent	to no extent	to no extent	to a little extent	to a little extent	to a little extent	to a moderate extent	to a little extent	to a great extent
Paramedic	Acute care (patients who attend with an acute problem, who happen to have type 2 diabetes)	Yes	HbA1c,U+Es (renal function),LFTs,Cholesterol,Height,Weight,Blood pressure,Pulse	No	Agree	Yearly	Fatigue,Anemia	Yearly	No	No	No	No	No	No	No	Unsure	Unsure	Yearly		to a little extent	to a little extent	to a little extent	to a moderate extent	to a moderate extent	to a little extent	to a great extent	to a little extent	to a moderate extent	to no extent	to no extent	to a moderate extent	to a great extent	to a little extent	to a moderate extent	to a little extent	to a little extent	to a little extent	to a little extent	to no extent	to no extent	to no extent	to a little extent	to a little extent	to no extent	to no extent	to a moderate extent	to a moderate extent	to a great extent
Nurse	Routine care (patients who attend with a concern directly linked to their type 2 diabetes)	Yes	HbA1c,U+Es (renal function),LFTs,Vitamin B12,Ferritin,Thyroid Function,Height,Weight,Blood pressure,Pulse	Yes	Strongly agree	Yearly	Fatigue,Anemia	Yearly	Yes	Not of the alert but have seen the link in other published articles/sources	No	I was already monitoring for this	No	No	No	Yes	Unsure	Yearly		to a little extent	to no extent	to no extent	to no extent	to no extent	to a little extent	to a little extent	to a little extent	to no extent	to no extent	to no extent	to a moderate extent	to a moderate extent	to no extent	to no extent	to no extent	to no extent	to no extent	to no extent	to no extent	to no extent	to no extent	to no extent	to no extent	to no extent	to no extent	to no extent	to no extent	to a moderate extent
Nurse	Routine care (patients who attend with a concern directly linked to their type 2 diabetes),Diabetes review (patients who attend for their annual type 2 diabetes review)	Yes	HbA1c,U+Es (renal function),LFTs,Vitamin B12,Thyroid Function,Height,Weight,Blood pressure	Yes	Agree	Yearly	Fatigue,Anemia	Yearly	Yes	Not of the alert but have seen the link in other published articles/sources	Not directly, but aware of it through research paper/article/colleague	I was already monitoring for this	No	No	No	No	Unsure	Yearly		to no extent	to no extent	to no extent	to no extent	to no extent	to no extent	to a moderate extent	to no extent	to no extent	to no extent	to no extent	to no extent	to a little extent	to no extent	to no extent	to no extent	to no extent	to a little extent	to no extent	to no extent	to no extent	to no extent	to a little extent	to no extent	to no extent	to no extent	to a little extent	to no extent	to a little extent
Nurse	Routine care (patients who attend with a concern directly linked to their type 2 diabetes),Diabetes review (patients who attend for their annual type 2 diabetes review)	No	HbA1c,U+Es (renal function),LFTs,Folate,Vitamin B12,Ferritin,Cholesterol,Thyroid Function,Height,Weight,Blood pressure,Pulse	Yes	Agree	Yearly	Fatigue,Anemia	Yearly	No	No	No	No	No	No	No	No	No	Yearly		to a moderate extent	to no extent	to no extent	to no extent	to a moderate extent	to a little extent	to a great extent	to no extent	to no extent	to no extent	to no extent	to a great extent	to no extent	to no extent	to a little extent	to no extent	to no extent	to no extent	to no extent	to no extent	to no extent	to no extent	to no extent	to no extent	to no extent	to no extent	to a moderate extent	to no extent	to a little extent
Nurse	Routine care (patients who attend with a concern directly linked to their type 2 diabetes),Diabetes review (patients who attend for their annual type 2 diabetes review)	No	HbA1c,U+Es (renal function),LFTs,Cholesterol,Height,Weight,Blood pressure,Pulse	Yes	Agree	Yearly	Fatigue,Anemia,Cognitive changes (e.g., memory loss)	Yearly	Yes	Not of the alert but have seen the link in other published articles/sources	Not directly, but aware of it through research paper/article/colleague	No	No	No	No	No	No	Yearly		to a great extent	to no extent	to no extent	to no extent	to a great extent	to a little extent	to a great extent	to no extent	to no extent	to no extent	to no extent	to no extent	to a moderate extent	to no extent	to a little extent	to no extent	to no extent	to no extent	to no extent	to no extent	to no extent	to no extent	to no extent	to no extent	to no extent	to no extent	to a moderate extent	to a moderate extent	to a great extent
Nurse	Routine care (patients who attend with a concern directly linked to their type 2 diabetes),Diabetes review (patients who attend for their annual type 2 diabetes review)	No	HbA1c,U+Es (renal function),LFTs,Folate,Cholesterol,Thyroid Function,Height,Weight,Blood pressure,Pulse	Yes	Strongly agree	Yearly	Fatigue,Anemia	Not at all	Unsure	No	No	I am unaware of the alert	Unsure	Unsure	Unsure	Unsure	No	Yearly		to a great extent	to a great extent	No opinion	No opinion	to a great extent	No opinion	No opinion	No opinion	No opinion	No opinion	No opinion	No opinion	No opinion	No opinion	No opinion	No opinion	No opinion	No opinion	No opinion	No opinion	No opinion	No opinion	No opinion	No opinion	No opinion	No opinion	No opinion	No opinion	No opinion
Nurse	Acute care (patients who attend with an acute problem, who happen to have type 2 diabetes),Routine care (patients who attend with a concern directly linked to their type 2 diabetes)	Yes	HbA1c,U+Es (renal function),Cholesterol,Thyroid Function,Height,Weight,Blood pressure,Pulse	Yes	Agree	Yearly	Fatigue,Anemia,Numbness or tingling in extremities,Cognitive changes (e.g., memory loss)	Yearly	Yes	Not of the alert but have seen the link in other published articles/sources	Not directly, but aware of it through research paper/article/colleague	I am unaware of the alert	No	No	No	No	Unsure	Yearly		to a little extent	to no extent	to no extent	to no extent	to no extent	to no extent	to a moderate extent	to no extent	to no extent	to no extent	to no extent	to a moderate extent	to a little extent	to no extent	to no extent	to no extent	to no extent	to no extent	to no extent	to no extent	to no extent	to no extent	to no extent	to no extent	to no extent	to no extent	to a moderate extent	to no extent	to a great extent
Pharmacist	Medication review (undertake a medication review which includes diabetic medication)	Yes	HbA1c,U+Es (renal function),Folate,Vitamin B12,Ferritin,Cholesterol,Thyroid Function,Height,Weight,Blood pressure,Pulse	Yes	Strongly agree	Yearly	Fatigue,Anemia,Numbness or tingling in extremities,Cognitive changes (e.g., memory loss),Glossitis (inflamed tongue)	Yearly	Yes	Not of the alert but have seen the link in other published articles/sources	Not directly, but aware of it through research paper/article/colleague	I was already monitoring for this	No	No	No	No	No	Yearly		to a moderate extent	to no extent	to no extent	to no extent	to no extent	to no extent	to a moderate extent	to no extent	to no extent	to no extent	to no extent	to no extent	to a moderate extent	to no extent	to no extent	to no extent	to no extent	to a little extent	to no extent	to no extent	to no extent	to no extent	to no extent	to no extent	to no extent	to no extent	to a great extent	to no extent	to no extent
Pharmacist	Medication review (undertake a medication review which includes diabetic medication)	Yes	HbA1c,U+Es (renal function),LFTs,Cholesterol,Thyroid Function,Height,Weight,Blood pressure,Pulse	Yes	Agree	Yearly	Fatigue,Anemia	Only if patient is symptomatic	Yes	Yes	Not directly, but aware of it through research paper/article/colleague	Yes	No	No	No	Yes	Yes	3 monthly		to a little extent	to no extent	to a little extent	to no extent	to no extent	to no extent	to a moderate extent	to no extent	to no extent	to no extent	to no extent	to a moderate extent	to a great extent	to no extent	to a little extent	to no extent	to no extent		to no extent	to no extent	to no extent	to no extent	to no extent	to no extent	to no extent	to no extent	to a great extent	to no extent	to no extent
GP	Acute care (patients who attend with an acute problem, who happen to have type 2 diabetes),Routine care (patients who attend with a concern directly linked to their type 2 diabetes)	Yes	HbA1c,U+Es (renal function),LFTs,Cholesterol,Thyroid Function,Height,Weight,Blood pressure,Pulse	Yes	Agree	Not at all	Fatigue,Anemia,Numbness or tingling in extremities,Cognitive changes (e.g., memory loss),Glossitis (inflamed tongue),Muscle weakness	Only if patient is symptomatic	Yes	Not of the alert but have seen the link in other published articles/sources	Not directly, but aware of it through research paper/article/colleague	I was already monitoring for this	Unsure	No	No	Yes	No	6 monthly		to no extent	to no extent	to no extent	to no extent	to no extent	to no extent	to a great extent	to no extent	to no extent	to no extent	to no extent	to no extent	to no extent	to no extent	to no extent	to a little extent	to no extent	to a little extent	to a little extent	to no extent	to no extent	to no extent	to no extent	to no extent	to no extent	to a little extent	to no extent	to no extent	to no extent
Nurse	Diabetes review (patients who attend for their annual type 2 diabetes review),Medication review (undertake a medication review which includes diabetic medication)	No	HbA1c,U+Es (renal function),LFTs,Cholesterol,Thyroid Function,Height,Weight,Blood pressure,Pulse	Yes	Strongly agree	Yearly	Fatigue,Anemia	Only if patient is symptomatic	Yes	No	No	I am unaware of the alert	Unsure	No	No	No	Unsure	Yearly		to a great extent	to a little extent	to a little extent	to no extent	to a little extent	to a moderate extent	to a great extent	No opinion	No opinion	to no extent	No opinion	to a moderate extent	to a great extent	to no extent	to a little extent	to no extent	to no extent	to no extent	to a little extent	to no extent	to no extent	No opinion	No opinion	No opinion	to no extent	to no extent	to a great extent	to no extent	to a great extent
Nurse	Diabetes review (patients who attend for their annual type 2 diabetes review),Medication review (undertake a medication review which includes diabetic medication)	No	HbA1c,U+Es (renal function),LFTs,Cholesterol,Thyroid Function,Height,Weight,Blood pressure,Pulse	Yes	Strongly agree	Yearly	Fatigue	Only if patient is symptomatic	Unsure	No	No	No	Unsure	Unsure	Unsure	Unsure	Unsure	Yearly		to a great extent	No opinion	No opinion	No opinion	No opinion	No opinion	No opinion	No opinion	No opinion	No opinion	No opinion	No opinion	No opinion	No opinion	No opinion	No opinion	No opinion	No opinion	No opinion	No opinion	No opinion	No opinion	No opinion	No opinion	No opinion	No opinion	No opinion	No opinion	No opinion
Nurse	Diabetes review (patients who attend for their annual type 2 diabetes review),Medication review (undertake a medication review which includes diabetic medication)	No	HbA1c,U+Es (renal function),LFTs,Height,Weight,Blood pressure,Pulse	Yes	Strongly agree	6 monthly	Fatigue,Anemia,Numbness or tingling in extremities,Cognitive changes (e.g., memory loss),Glossitis (inflamed tongue),Mood changes (e.g., depression)	Only if patient is symptomatic	Yes	Yes	Yes	Yes	No	No	Yes	Yes	Yes	Monthly		to a moderate extent	to no extent	to no extent	to no extent	to no extent	to no extent	to a great extent	to no extent	to no extent	to no extent		to a moderate extent	to a moderate extent	to no extent	to no extent	to no extent	to no extent	to a little extent	to a moderate extent	to no extent	to no extent	to no extent	to no extent	to a little extent	to a little extent	to no extent	to a great extent	to a moderate extent	to a moderate extent
Nurse	Diabetes review (patients who attend for their annual type 2 diabetes review)	No	HbA1c,U+Es (renal function),LFTs,Cholesterol,Thyroid Function,Height,Weight,Blood pressure,Pulse	Yes	Agree	Yearly	Fatigue	Not at all	Yes	Not of the alert but have seen the link in other published articles/sources	Not directly, but aware of it through research paper/article/colleague	I am unaware of the alert	Unsure	Unsure	Unsure	Unsure	Unsure	Yearly		to a great extent	No opinion	No opinion	No opinion	No opinion	No opinion	No opinion	No opinion	No opinion	No opinion	No opinion	No opinion	No opinion	No opinion	No opinion	No opinion	No opinion	No opinion	No opinion	No opinion	No opinion	No opinion	No opinion	No opinion	No opinion	No opinion	No opinion	No opinion	No opinion
GP	Acute care (patients who attend with an acute problem, who happen to have type 2 diabetes),Routine care (patients who attend with a concern directly linked to their type 2 diabetes)	Yes	HbA1c,U+Es (renal function),LFTs,Thyroid Function,Blood pressure,Pulse	Yes	Strongly agree	Not at all	Fatigue,Anemia,Numbness or tingling in extremities,Cognitive changes (e.g., memory loss),Glossitis (inflamed tongue),Muscle weakness,Mood changes (e.g., depression)	Only if patient is symptomatic	Yes	Not of the alert but have seen the link in other published articles/sources	Not directly, but aware of it through research paper/article/colleague	I was already monitoring for this	Unsure	Unsure	Unsure	Unsure	Unsure	Monthly		to a little extent	to no extent	to no extent	to no extent	to a little extent	to no extent	to a great extent	to no extent	to no extent	to no extent	to no extent	to no extent	to no extent	to a little extent	to a little extent	to no extent	to no extent	to a little extent	to a little extent	to no extent	to no extent	to no extent	to no extent	to no extent	to a little extent		to a moderate extent	to no extent	to a great extent
Nurse	Routine care (patients who attend with a concern directly linked to their type 2 diabetes),Diabetes review (patients who attend for their annual type 2 diabetes review),Medication review (undertake a medication review which includes diabetic medication)	No	HbA1c,U+Es (renal function),LFTs,Cholesterol,Thyroid Function,Weight,Blood pressure,Pulse	No	Agree	6 monthly	Fatigue,Anemia	Only if patient is symptomatic	Unsure	No	No	I am unaware of the alert	Unsure	Unsure	Unsure	Unsure	Unsure	Yearly		No opinion	No opinion	No opinion	No opinion	No opinion	No opinion	No opinion	No opinion	No opinion	No opinion	No opinion	No opinion	No opinion	No opinion	No opinion	No opinion	No opinion	No opinion	No opinion	No opinion	No opinion	No opinion	No opinion	No opinion	No opinion	No opinion	No opinion	No opinion	No opinion
GP	Acute care (patients who attend with an acute problem, who happen to have type 2 diabetes)	Yes	HbA1c,U+Es (renal function),LFTs,Folate,Vitamin B12,Ferritin,Cholesterol,Thyroid Function,Height,Weight,Blood pressure,Pulse	Yes	Agree	Not at all	Fatigue,Numbness or tingling in extremities,Cognitive changes (e.g., memory loss),Glossitis (inflamed tongue),Muscle weakness	Only if patient is symptomatic	Yes	Not of the alert but have seen the link in other published articles/sources	Not directly, but aware of it through research paper/article/colleague	I am unaware of the alert	No	No	No	Yes	No	Monthly		to no extent	to no extent	to no extent	to no extent	to no extent	to no extent	to a moderate extent	to no extent	to no extent	to no extent	to no extent	to a great extent	to no extent	to no extent	to a little extent	to no extent	to no extent	to no extent	to no extent	to no extent	to no extent	to no extent	to no extent	to no extent	to no extent	to no extent	to no extent	to no extent	to no extent
Pharmacist	Diabetes review (patients who attend for their annual type 2 diabetes review),Medication review (undertake a medication review which includes diabetic medication)	Yes	HbA1c,U+Es (renal function),LFTs,Folate,Vitamin B12,Ferritin,Cholesterol,Thyroid Function,Height,Weight,Blood pressure,Pulse	Yes	Strongly agree	6 monthly	Fatigue,Anemia,Numbness or tingling in extremities,Cognitive changes (e.g., memory loss),Glossitis (inflamed tongue)	6 monthly	Yes	Yes	Yes	Yes	No	No	No	Yes	Yes	Monthly		to a little extent	to no extent	to no extent	to a little extent	to a little extent	to a little extent	to a great extent	to no extent	to no extent	to no extent	to no extent	to a great extent	to a moderate extent	to a little extent	to a moderate extent	to no extent	to no extent	to no extent	to no extent	to no extent	to no extent	to no extent		to no extent	to no extent	to no extent		to no extent	to no extent
Nurse	Diabetes review (patients who attend for their annual type 2 diabetes review),Medication review (undertake a medication review which includes diabetic medication)	No	HbA1c,LFTs,Folate,Vitamin B12,Ferritin,Cholesterol,Thyroid Function,Height,Weight,Blood pressure,Pulse	Yes	Neutral	6 monthly	Fatigue,Anemia,Numbness or tingling in extremities,Cognitive changes (e.g., memory loss),Glossitis (inflamed tongue),Muscle weakness,Visual disturbances/changes	Yearly	Yes	Not of the alert but have seen the link in other published articles/sources	Not directly, but aware of it through research paper/article/colleague	I was already monitoring for this	No	No	No	Unsure	Unsure	3 monthly		to a moderate extent	to a little extent	to a moderate extent	to no extent	to a little extent	to a little extent	to a great extent	to a little extent	to a little extent	to no extent	to no extent	to no extent	to no extent	to no extent	to no extent	to no extent	to no extent	to no extent	to no extent	to no extent	to no extent	to no extent	to no extent	to no extent	to no extent	to no extent	to no extent	to no extent	to no extent
Nurse	Diabetes review (patients who attend for their annual type 2 diabetes review)	No	HbA1c,U+Es (renal function),LFTs,Folate,Vitamin B12,Ferritin,Cholesterol,Thyroid Function,Height,Weight,Blood pressure,Pulse	Yes	Disagree	Yearly	Fatigue,Anemia	Yearly	Yes	Not of the alert but have seen the link in other published articles/sources	No	No	No	No	No	No	No	6 monthly		No opinion	No opinion	No opinion	No opinion	No opinion	No opinion	No opinion	No opinion	No opinion	No opinion	No opinion	No opinion	No opinion	No opinion	No opinion	No opinion	No opinion	No opinion	No opinion	No opinion	No opinion	No opinion	No opinion	No opinion	No opinion	No opinion	No opinion	No opinion	No opinion
GP	Acute care (patients who attend with an acute problem, who happen to have type 2 diabetes),Routine care (patients who attend with a concern directly linked to their type 2 diabetes)	Yes	HbA1c,U+Es (renal function),LFTs,Cholesterol,Thyroid Function,Height,Weight,Blood pressure,Pulse	Yes	Neutral	Yearly	Fatigue,Anemia,Numbness or tingling in extremities,Cognitive changes (e.g., memory loss),Glossitis (inflamed tongue),Muscle weakness,Mood changes (e.g., depression)	Only if patient is symptomatic	Yes	Yes	Yes	Yes	No	No	No	Yes	Yes	6 monthly		to a moderate extent	to a little extent	to no extent	to no extent	to a moderate extent	to a moderate extent	to a great extent	to no extent	to no extent	to no extent	to no extent	to a moderate extent	to no extent	to a little extent	to a little extent	to no extent	to no extent	to no extent	to no extent	to no extent	to no extent	to no extent	to no extent	to no extent	to no extent	to no extent	to a moderate extent	to a little extent	to no extent
Pharmacist	Medication review (undertake a medication review which includes diabetic medication)	Yes	HbA1c,U+Es (renal function),LFTs,Folate,Vitamin B12,Cholesterol,Thyroid Function,Height,Weight,Blood pressure,Pulse	Yes	Agree	Yearly	Fatigue,Anemia,Numbness or tingling in extremities,Cognitive changes (e.g., memory loss),Glossitis (inflamed tongue),Muscle weakness	Yearly	Yes	Yes	Yes	Yes	No	No	Yes	Yes	Yes	Weekly		to a little extent	to no extent	to no extent	to no extent	to no extent	to no extent	to a moderate extent	to no extent	to no extent	to no extent	to no extent	to a moderate extent	to a little extent	to no extent	to no extent	to no extent	to no extent	to a little extent	to no extent	to no extent	to no extent	to no extent	to no extent	to no extent	to no extent	to no extent	to no extent	to no extent	to no extent
Nurse	Diabetes review (patients who attend for their annual type 2 diabetes review),Medication review (undertake a medication review which includes diabetic medication)	No	HbA1c,U+Es (renal function),LFTs,Bone profile,Folate,Vitamin B12,Cholesterol,Thyroid Function,Height,Weight,Blood pressure,Pulse	Yes	Disagree	Yearly	Fatigue,Anemia,Numbness or tingling in extremities,Cognitive changes (e.g., memory loss),Glossitis (inflamed tongue),Muscle weakness,Visual disturbances/changes,Mood changes (e.g., depression)	Yearly	Yes	Yes	Yes	Yes	No	No	Yes	Yes	Yes	Monthly		to a little extent	to a little extent	to a little extent	to no extent	to no extent	to a little extent	to a great extent	to no extent	to no extent	to a little extent	to no extent	to a moderate extent	to a little extent	to no extent	to no extent	to no extent	to no extent	to no extent	to a little extent	to no extent	to no extent	to no extent	to no extent	to no extent	to no extent	to no extent	to a moderate extent	to a little extent	to a moderate extent
Nurse	Diabetes review (patients who attend for their annual type 2 diabetes review),Medication review (undertake a medication review which includes diabetic medication)	No	HbA1c,U+Es (renal function),LFTs,Folate,Vitamin B12,Cholesterol,Thyroid Function,Height,Weight,Blood pressure,Pulse	No	Agree	6 monthly	Fatigue,Anemia,Numbness or tingling in extremities,Cognitive changes (e.g., memory loss),Glossitis (inflamed tongue),Muscle weakness,Visual disturbances/changes,Mood changes (e.g., depression)	Yearly	Yes	Yes	Yes	Yes	No	Yes	No	Yes	Yes	3 monthly		to a moderate extent	to a little extent	to a moderate extent	to a little extent	to no extent	to a little extent	to a great extent	to no extent	to no extent	to a little extent	to no extent	to a moderate extent	to a moderate extent	to no extent	to no extent	to no extent	to no extent	to no extent	to no extent	to no extent	to a little extent	to no extent	to no extent	to no extent	to no extent	to no extent	to a moderate extent	to a little extent	to a moderate extent
Nurse	Diabetes review (patients who attend for their annual type 2 diabetes review)	No	HbA1c,U+Es (renal function),LFTs,Folate,Vitamin B12,Cholesterol,Thyroid Function,Height,Weight,Blood pressure,Pulse	Yes	Neutral	6 monthly	Fatigue,Anemia,Numbness or tingling in extremities,Cognitive changes (e.g., memory loss)	Yearly	Yes	Not of the alert but have seen the link in other published articles/sources	Not directly, but aware of it through research paper/article/colleague	I was already monitoring for this	Yes	No	Yes	Yes	Yes	Monthly		to a moderate extent	to a little extent	to a great extent		to a moderate extent	to a little extent	to a great extent	to no extent	No opinion	No opinion	No opinion	to a moderate extent	to a little extent	No opinion	to no extent	to no extent	to no extent	to no extent	to no extent	to no extent	to no extent	No opinion	No opinion	No opinion	to no extent	to no extent	to a moderate extent	to a moderate extent	to a moderate extent
Nurse	Diabetes review (patients who attend for their annual type 2 diabetes review)	No	HbA1c,U+Es (renal function),LFTs,Folate,Vitamin B12,Cholesterol,Thyroid Function,Height,Weight,Blood pressure,Pulse	Yes	Neutral	6 monthly	Fatigue,Anemia	Yearly	Yes	Yes	Yes	Yes	No	No	Yes	Yes	Yes	6 monthly		to a little extent	to a moderate extent	to a great extent	to no extent	to a little extent	to a little extent	to a great extent	No opinion	to a little extent	No opinion	No opinion	to a moderate extent	to a moderate extent	No opinion	to no extent	to no extent	to no extent	to no extent	to no extent	to no extent	to no extent	to no extent	to no extent	to no extent	to no extent	to no extent	to a great extent	to a great extent	to a moderate extent
Nurse	Diabetes review (patients who attend for their annual type 2 diabetes review)	No	HbA1c,U+Es (renal function),LFTs,Folate,Vitamin B12,Cholesterol,Thyroid Function,Height,Weight,Blood pressure,Pulse	Yes	Agree	Yearly	Fatigue,Anemia	Only if patient is symptomatic	Yes	Not of the alert but have seen the link in other published articles/sources	Not directly, but aware of it through research paper/article/colleague	I was already monitoring for this	Unsure	No	Unsure	Unsure	Unsure	6 monthly		to a little extent	to a little extent	to a little extent	to a little extent	to a little extent	to a little extent	to a little extent	to a little extent	to a little extent	to a little extent	to a little extent	to a little extent	to a little extent	to a little extent	to a little extent	to a little extent	to a little extent	to a little extent	to a little extent	to a little extent	to a little extent	to a little extent	to a little extent	to a little extent	to a little extent	to a little extent	to a little extent	to a little extent	to a little extent
Nurse	Diabetes review (patients who attend for their annual type 2 diabetes review)	No	HbA1c,U+Es (renal function),LFTs,Folate,Vitamin B12,Cholesterol,Thyroid Function,Height,Weight,Blood pressure,Pulse	Yes	Agree	6 monthly	Fatigue,Anemia	Yearly	Yes	Not of the alert but have seen the link in other published articles/sources	Not directly, but aware of it through research paper/article/colleague	I am unaware of the alert	Unsure	Unsure	Unsure	Unsure	Unsure	6 monthly		No opinion	No opinion	No opinion	No opinion	No opinion	No opinion	No opinion	No opinion	No opinion	No opinion	No opinion	No opinion	No opinion	No opinion	No opinion	No opinion	No opinion	No opinion	No opinion	No opinion	No opinion	No opinion	No opinion	No opinion	No opinion	No opinion	No opinion	No opinion	No opinion
Nurse	Diabetes review (patients who attend for their annual type 2 diabetes review)	No	HbA1c,U+Es (renal function),LFTs,Folate,Vitamin B12,Cholesterol,Thyroid Function,Height,Weight,Blood pressure,Pulse	Yes	Neutral	Yearly	Fatigue,Anemia	Yearly	Yes	No	No	No	Unsure	Unsure	Unsure	Unsure	Unsure	Yearly		No opinion	No opinion	No opinion	No opinion	No opinion	No opinion	No opinion	No opinion	No opinion	No opinion	No opinion	No opinion	No opinion	No opinion	No opinion	No opinion	No opinion	No opinion	No opinion	No opinion	No opinion	No opinion	No opinion	No opinion	No opinion	No opinion	No opinion	No opinion	No opinion
Nurse	Diabetes review (patients who attend for their annual type 2 diabetes review)	No	HbA1c,U+Es (renal function),LFTs,Folate,Vitamin B12,Cholesterol,Thyroid Function,Height,Weight,Blood pressure,Pulse	No	Disagree	Yearly	Fatigue,Anemia	Yearly	No	No	No	No	Unsure	No	No	Unsure	Unsure	Yearly		to a great extent	to a moderate extent	to a great extent	to a little extent	to a great extent	to a little extent	to a great extent	No opinion	No opinion	No opinion	No opinion	to a great extent	to a great extent	No opinion	to a little extent	to no extent	to no extent		to no extent	to no extent	to no extent	No opinion	No opinion	No opinion	to no extent	to no extent	to a great extent	to a great extent	to a great extent
Nurse	Diabetes review (patients who attend for their annual type 2 diabetes review)	No	HbA1c,U+Es (renal function),LFTs,Folate,Vitamin B12,Cholesterol,Thyroid Function,Height,Weight,Blood pressure,Pulse	Yes	Strongly disagree	6 monthly	Fatigue,Anemia,Numbness or tingling in extremities,Cognitive changes (e.g., memory loss),Glossitis (inflamed tongue),Muscle weakness,Visual disturbances/changes	Yearly	Yes	Not of the alert but have seen the link in other published articles/sources	Not directly, but aware of it through research paper/article/colleague	I was already monitoring for this	Yes	No	Yes	No	Yes	Monthly		to a moderate extent	to a moderate extent	to a great extent	to a moderate extent	to a moderate extent	to a moderate extent	to a great extent	No opinion	No opinion	No opinion	No opinion	to a great extent	No opinion	No opinion	No opinion	to no extent	No opinion	to no extent	to no extent	to no extent	to no extent	No opinion	No opinion	No opinion	to no extent	to no extent	to a great extent	to a great extent	to a great extent
Nurse	Diabetes review (patients who attend for their annual type 2 diabetes review)	No	HbA1c,U+Es (renal function),LFTs,Folate,Vitamin B12,Cholesterol,Thyroid Function,Height,Weight,Blood pressure,Pulse	Yes	Disagree	Yearly	Fatigue,Anemia	Yearly	Yes	No	No	No	Yes	No	No	Unsure	Unsure	Yearly		to a little extent	to a little extent	to a great extent	to a little extent	to a little extent	to a little extent	to a little extent	to a little extent	to a little extent	to a little extent	to a little extent	to a little extent	to a little extent	to a little extent	to a little extent	to a little extent	to a little extent	to a little extent	to a little extent	to a little extent	to a little extent	to a little extent	to a little extent	to a little extent	to a little extent	to a little extent	to a little extent	to a little extent	to a little extent
Nurse	Diabetes review (patients who attend for their annual type 2 diabetes review)	No	HbA1c,U+Es (renal function),LFTs,Folate,Vitamin B12,Cholesterol,Thyroid Function,Height,Weight,Blood pressure,Pulse	Unsure	Disagree	Yearly	Fatigue,Anemia	Yearly	No	No	No	I am unaware of the alert	No	No	No	Unsure	Unsure	6 monthly		to a great extent	No opinion	No opinion	No opinion	No opinion	No opinion	to a great extent	No opinion	No opinion	No opinion	No opinion	No opinion	No opinion	No opinion	No opinion	No opinion	No opinion	No opinion	No opinion	No opinion	No opinion	No opinion	No opinion	No opinion	No opinion	No opinion	No opinion	No opinion	No opinion
Nurse	Diabetes review (patients who attend for their annual type 2 diabetes review)	No	HbA1c,U+Es (renal function),LFTs,Folate,Vitamin B12,Cholesterol,Thyroid Function,Height,Weight,Blood pressure,Pulse	Yes	Neutral	Yearly	Fatigue,Anemia	Yearly	Yes	Not of the alert but have seen the link in other published articles/sources	Not directly, but aware of it through research paper/article/colleague	I was already monitoring for this	Yes	No	Yes	Yes	Yes	3 monthly		to a moderate extent	to a little extent	to a moderate extent	to no extent	to a little extent	to a little extent	to a great extent	No opinion	to no extent	to a little extent	to no extent	to a moderate extent	to a little extent	to no extent	to no extent	to no extent	to no extent	to no extent	to no extent	to no extent	to no extent	to no extent	to no extent	to no extent	to no extent	to no extent	to a moderate extent	to no extent	to a moderate extent
Pharmacist	Medication review (undertake a medication review which includes diabetic medication)	Yes	HbA1c,U+Es (renal function),LFTs,Folate,Vitamin B12,Cholesterol,Thyroid Function,Height,Weight,Blood pressure,Pulse	Yes	Disagree	Yearly	Fatigue,Anemia,Numbness or tingling in extremities,Cognitive changes (e.g., memory loss),Glossitis (inflamed tongue),Muscle weakness,Visual disturbances/changes,Mood changes (e.g., depression)	Yearly	Yes	Yes	Yes	Yes	Yes	No	Yes	Yes	Yes	Yearly		to a moderate extent	to a little extent	to a little extent	to no extent	to a little extent	to a little extent	to a great extent	to no extent	to no extent	to no extent	to no extent	to a great extent	to no extent	to no extent	to no extent	to no extent	to no extent	to no extent	to no extent	to no extent	to no extent	to no extent	to no extent	to no extent	to no extent	to no extent	to a little extent	to no extent	to a moderate extent
Nurse	Diabetes review (patients who attend for their annual type 2 diabetes review)	No	HbA1c,U+Es (renal function),LFTs,Folate,Vitamin B12,Cholesterol,Thyroid Function,Height,Weight,Blood pressure,Pulse	Yes	Strongly disagree	Yearly	Fatigue,Anemia,Numbness or tingling in extremities	Yearly	Yes	Not of the alert but have seen the link in other published articles/sources	Not directly, but aware of it through research paper/article/colleague	I was already monitoring for this	Yes	No	No	Unsure	Unsure	6 monthly		to a moderate extent	to a little extent	No opinion	to no extent	to a little extent	to a little extent	to a moderate extent	to no extent	to no extent	to no extent	to no extent	to a moderate extent	to a little extent	to no extent	to no extent	to no extent	to no extent	to no extent	to no extent	to no extent	to no extent	to no extent	to no extent	to no extent	to no extent	to no extent	to a moderate extent	to a little extent	to a moderate extent
Nurse	Diabetes review (patients who attend for their annual type 2 diabetes review)	No	HbA1c,U+Es (renal function),LFTs,Folate,Vitamin B12,Cholesterol,Thyroid Function,Height,Weight,Blood pressure,Pulse	No	Neutral	Yearly	Fatigue,Anemia	Yearly	No	No	No	No	Unsure	Unsure	Unsure	Unsure	Unsure	3 monthly		No opinion	No opinion	No opinion	No opinion	No opinion	No opinion	No opinion	No opinion	No opinion	No opinion	No opinion	No opinion	No opinion	No opinion	No opinion	No opinion	No opinion	No opinion	No opinion	No opinion	No opinion	No opinion	No opinion	No opinion	No opinion	No opinion	No opinion	No opinion	No opinion
Nurse	Diabetes review (patients who attend for their annual type 2 diabetes review)	Yes	HbA1c,U+Es (renal function),LFTs,Folate,Vitamin B12,Cholesterol,Thyroid Function,Height,Weight,Blood pressure,Pulse	Yes	Disagree	Yearly	Fatigue,Anemia	Yearly	Yes	Not of the alert but have seen the link in other published articles/sources	Not directly, but aware of it through research paper/article/colleague	I was already monitoring for this	Yes	No	No	Yes	Yes	3 monthly		to a great extent	to a moderate extent	to a great extent	to a little extent	to a moderate extent	to a little extent	to a great extent	to no extent	to no extent	to a little extent	to no extent	to a moderate extent	to a moderate extent	to no extent	to no extent	to no extent	to no extent	to no extent	to no extent	to no extent	to no extent	to no extent	to no extent	to no extent	to no extent	to no extent	to a moderate extent	to a little extent	to a moderate extent
Nurse	Diabetes review (patients who attend for their annual type 2 diabetes review)	No	HbA1c,U+Es (renal function),LFTs,Folate,Vitamin B12,Cholesterol,Thyroid Function,Height,Weight,Blood pressure,Pulse	Yes	Neutral	Yearly	Fatigue,Anemia	Yearly	Yes	Not of the alert but have seen the link in other published articles/sources	Not directly, but aware of it through research paper/article/colleague	I was already monitoring for this	Yes	No	Yes	No	No	6 monthly		to a moderate extent	to a moderate extent	to a great extent	to a little extent	to a little extent	to a moderate extent	to a moderate extent	No opinion	No opinion	to a little extent	No opinion	to a moderate extent	to a moderate extent	to a little extent	to a little extent	to no extent	to no extent	to no extent	to a little extent	to no extent	to a little extent	to no extent	No opinion	to a little extent	to no extent	to no extent	to a moderate extent	to a great extent	to a great extent
Nurse	Diabetes review (patients who attend for their annual type 2 diabetes review)	No	HbA1c,U+Es (renal function),LFTs,Folate,Vitamin B12,Cholesterol,Thyroid Function,Height,Weight,Blood pressure,Pulse	No	Neutral	Yearly	Fatigue	Yearly	No	No	No	No	No	No	No	Unsure	Unsure	Yearly		No opinion	No opinion	No opinion	No opinion	No opinion	No opinion	No opinion	No opinion	No opinion	No opinion	No opinion	No opinion	No opinion	No opinion	No opinion	No opinion	No opinion	No opinion	No opinion	No opinion	No opinion	No opinion	No opinion	No opinion	No opinion	No opinion	No opinion	No opinion	No opinion
Nurse	Diabetes review (patients who attend for their annual type 2 diabetes review)	No	HbA1c,U+Es (renal function),LFTs,Folate,Vitamin B12,Cholesterol,Height,Weight,Blood pressure,Pulse	Yes	Strongly disagree	6 monthly	Fatigue,Anemia,Numbness or tingling in extremities,Cognitive changes (e.g., memory loss)	Yearly	Yes	Yes	Yes	Yes	Yes	No	No	Yes	Yes	6 monthly		to a moderate extent	to a little extent	to a moderate extent	to a little extent	to a moderate extent	to a moderate extent	to a great extent	to no extent	to a little extent	to a little extent	to no extent	to a moderate extent	to a great extent	to no extent	to a little extent	to no extent	to no extent	to no extent	to no extent	to no extent	to no extent	to no extent	to no extent	to a little extent	to no extent	to no extent	to a moderate extent	to a moderate extent	to a great extent
Nurse	Diabetes review (patients who attend for their annual type 2 diabetes review)	No	HbA1c,U+Es (renal function),LFTs,Folate,Vitamin B12,Cholesterol,Thyroid Function,Height,Weight,Blood pressure,Pulse	Yes	Strongly disagree	Yearly	Fatigue,Anemia	Only if patient is symptomatic	Yes	Not of the alert but have seen the link in other published articles/sources	Not directly, but aware of it through research paper/article/colleague	Yes	No	No	Yes	Unsure	Unsure	Yearly		to a moderate extent	to a little extent	to a great extent	to a moderate extent	to a moderate extent	to a moderate extent	to a great extent	No opinion	No opinion	No opinion	No opinion	No opinion	to a great extent	No opinion	No opinion	No opinion	No opinion	No opinion	No opinion	to no extent	No opinion	No opinion	No opinion	No opinion	No opinion	No opinion	to a moderate extent	to a great extent	to a great extent
Nurse	Diabetes review (patients who attend for their annual type 2 diabetes review)	No	HbA1c,U+Es (renal function),LFTs,Vitamin B12,Cholesterol,Thyroid Function,Height,Weight,Blood pressure,Pulse	Yes	Strongly disagree	Yearly	Fatigue,Anemia,Numbness or tingling in extremities	Only if patient is symptomatic	Yes	Not of the alert but have seen the link in other published articles/sources	Not directly, but aware of it through research paper/article/colleague	I am unaware of the alert	No	No	Yes	Yes	Yes	6 monthly		to a great extent	to a moderate extent	to a great extent	to a little extent	to a great extent	to a moderate extent	to a great extent	No opinion	to no extent	to a moderate extent	to no extent	to a moderate extent	to a great extent	to no extent	to a little extent	to no extent	to no extent	to no extent	to no extent	to no extent	to a little extent	to a little extent	No opinion	to a moderate extent	to no extent	to no extent	to a moderate extent	to a great extent	to a great extent
Nurse	Diabetes review (patients who attend for their annual type 2 diabetes review)	No	HbA1c,U+Es (renal function),LFTs,Folate,Vitamin B12,Cholesterol,Thyroid Function,Height,Weight,Blood pressure,Pulse	No	Agree	Yearly	Fatigue	Not at all	No	No	No	I am unaware of the alert	Unsure	Unsure	Unsure	Unsure	Unsure	Yearly		to a great extent	to a great extent	to a great extent	to a great extent	to a great extent	to a great extent	to a great extent	to a great extent	to a great extent	to a great extent	to a great extent	to a great extent	to a great extent	to a great extent	to a great extent	to a great extent	to a great extent	to a great extent	to a great extent	to a great extent	to a great extent	to a great extent	to a great extent		to a great extent	to a great extent	to a great extent	to a great extent	to a great extent
Nurse	Diabetes review (patients who attend for their annual type 2 diabetes review)	No	HbA1c,U+Es (renal function),LFTs,Folate,Vitamin B12,Thyroid Function,Height,Weight,Blood pressure,Pulse	Yes	Disagree	Yearly	Fatigue,Anemia,Numbness or tingling in extremities	Only if patient is symptomatic	Yes	Not of the alert but have seen the link in other published articles/sources	Not directly, but aware of it through research paper/article/colleague	I was already monitoring for this	Yes	No	Yes	Yes	Yes	Yearly		to a moderate extent	to a moderate extent	to a great extent		to a little extent	to a moderate extent	to a great extent	to no extent	to a little extent	to no extent	No opinion	to a great extent	to a moderate extent	to no extent	to a little extent	to no extent	No opinion	to no extent	to no extent	to no extent	to no extent	No opinion	No opinion	to a moderate extent	to no extent	to no extent	to a great extent	to a great extent	to a moderate extent
Nurse	Diabetes review (patients who attend for their annual type 2 diabetes review)	No	HbA1c,U+Es (renal function),LFTs,Folate,Vitamin B12,Thyroid Function,Height,Weight,Blood pressure,Pulse	Yes	Neutral	Yearly	Fatigue,Anemia,Numbness or tingling in extremities,Cognitive changes (e.g., memory loss)	Only if patient is symptomatic	Yes	Yes	Yes	Yes	No	Yes	Yes	Yes	Yes	Yearly		to a moderate extent	to a great extent	to a great extent	to a great extent	to a little extent	to a moderate extent	to a great extent	to no extent	to no extent	to a little extent	to a little extent	to a moderate extent	to a moderate extent	to no extent	to no extent	to no extent	to no extent	to a little extent	to a little extent	to no extent	to a little extent	to no extent	to no extent	to a moderate extent	to a little extent	to no extent	to no extent	to a moderate extent	to a moderate extent
Pharmacist	Routine care (patients who attend with a concern directly linked to their type 2 diabetes),Diabetes review (patients who attend for their annual type 2 diabetes review),Medication review (undertake a medication review which includes diabetic medication)	Yes	HbA1c,U+Es (renal function),LFTs,Folate,Vitamin B12,Cholesterol,Thyroid Function,Height,Weight,Blood pressure,Pulse	Yes	Strongly disagree	Yearly	Fatigue,Anemia,Numbness or tingling in extremities,Cognitive changes (e.g., memory loss),Glossitis (inflamed tongue),Mood changes (e.g., depression)	Only if patient is symptomatic	Yes	Yes	Yes	Yes	Yes	No	Yes	Yes	Yes	Monthly		to a great extent	to a little extent	to a little extent	to a little extent	to no extent	to a moderate extent	to a great extent	to no extent	to no extent	to no extent	to no extent	to no extent	to no extent	to no extent	to no extent	to no extent	to no extent	to no extent	to no extent	to no extent	to no extent	to no extent	to no extent	to no extent	to no extent	to no extent		to no extent	to a moderate extent
Nurse	Diabetes review (patients who attend for their annual type 2 diabetes review)	No	HbA1c,U+Es (renal function),LFTs,Folate,Vitamin B12,Cholesterol,Thyroid Function,Height,Weight,Blood pressure,Pulse	Unsure	Disagree	Yearly	Fatigue,Anemia,Numbness or tingling in extremities	Yearly	Yes	Not of the alert but have seen the link in other published articles/sources	Not directly, but aware of it through research paper/article/colleague	I was already monitoring for this	No	No	Yes	Yes	Yes	6 monthly		to a moderate extent	to a moderate extent	to a moderate extent	to a little extent	to a moderate extent	to a moderate extent	to a moderate extent	to no extent	to no extent	to no extent	to no extent	to a moderate extent	to a moderate extent	to a little extent	to no extent	to no extent	to no extent	to a little extent	to a little extent	to no extent	to no extent	to no extent	to no extent	to a moderate extent	to a little extent	to a little extent	to a little extent	to a little extent	to a little extent
Nurse	Diabetes review (patients who attend for their annual type 2 diabetes review)	No	HbA1c,U+Es (renal function),LFTs,Folate,Vitamin B12,Cholesterol,Thyroid Function,Height,Weight,Blood pressure,Pulse	Yes	Disagree	Yearly	Fatigue,Anemia	Only if patient is symptomatic	Yes	Not of the alert but have seen the link in other published articles/sources	Not directly, but aware of it through research paper/article/colleague	I am unaware of the alert	Yes	No	No	Unsure	Unsure	Yearly		to a moderate extent	to a great extent	to a great extent	to a little extent	to a great extent	to a moderate extent	to a great extent	No opinion	to a great extent	to a moderate extent	No opinion	to a great extent	to a great extent	No opinion	to a little extent	to no extent	No opinion	to a little extent	to a little extent	to no extent	No opinion	No opinion	No opinion	to a great extent	to a little extent	to no extent	to a great extent	to a great extent	to a great extent
Nurse	Diabetes review (patients who attend for their annual type 2 diabetes review)	No	HbA1c,U+Es (renal function),LFTs,Folate,Vitamin B12,Cholesterol,Thyroid Function,Height,Weight,Blood pressure,Pulse	No	Agree	Yearly	Fatigue,Anemia	Yearly	No	No	No	I am unaware of the alert	Unsure	Unsure	Unsure	Unsure	Unsure	6 monthly		to a little extent	to a moderate extent	No opinion	No opinion	to a moderate extent	No opinion	to a great extent	No opinion	No opinion	to a moderate extent	No opinion	No opinion	to a moderate extent	No opinion	No opinion	to no extent	to no extent	to a little extent	to no extent	to no extent	No opinion	No opinion	No opinion	No opinion	to no extent	to no extent	to a moderate extent	to a great extent	to a great extent
Pharmacist	Diabetes review (patients who attend for their annual type 2 diabetes review),Medication review (undertake a medication review which includes diabetic medication)	Yes	HbA1c,U+Es (renal function),LFTs,Folate,Vitamin B12,Cholesterol,Thyroid Function,Height,Weight,Blood pressure,Pulse	Yes	Disagree	Yearly	Fatigue,Anemia,Numbness or tingling in extremities,Cognitive changes (e.g., memory loss),Glossitis (inflamed tongue),Muscle weakness,Visual disturbances/changes,Mood changes (e.g., depression)	Only if patient is symptomatic	Yes	Yes	Yes	Yes	Yes	No	Yes	Yes	Yes	3 monthly		to a moderate extent	to a little extent	to no extent	to a little extent	to a moderate extent	to a moderate extent	to a moderate extent	to no extent	to no extent	to a little extent	to no extent	to no extent	to a moderate extent	to no extent	to no extent	to no extent	to no extent	to no extent	to no extent	to no extent	to no extent	to no extent	to no extent	to a little extent	to no extent	to no extent	to a moderate extent	to a little extent	to a moderate extent
Nurse	Diabetes review (patients who attend for their annual type 2 diabetes review)	No	HbA1c,U+Es (renal function),LFTs,Folate,Vitamin B12,Cholesterol,Thyroid Function,Height,Weight,Blood pressure,Pulse	Yes	Disagree	Yearly	Fatigue,Anemia,Numbness or tingling in extremities	Only if patient is symptomatic	Yes	Not of the alert but have seen the link in other published articles/sources	Not directly, but aware of it through research paper/article/colleague	I was already monitoring for this	Yes	No	No	Yes	Yes	6 monthly		to a moderate extent	to a moderate extent	to a moderate extent	to a moderate extent	to a moderate extent	to a moderate extent	to a moderate extent	to a moderate extent	to a moderate extent	to a moderate extent	to a moderate extent	to a moderate extent	to a moderate extent	to a moderate extent	to a moderate extent	to a moderate extent	to a moderate extent	to a moderate extent	to a moderate extent	to a moderate extent	to a moderate extent	to a moderate extent	to a moderate extent	to a moderate extent	to a moderate extent	to a moderate extent	to a moderate extent	to a moderate extent	to a moderate extent
Nurse	Diabetes review (patients who attend for their annual type 2 diabetes review)	No	HbA1c,U+Es (renal function),LFTs,Folate,Vitamin B12,Cholesterol,Thyroid Function,Height,Weight,Blood pressure,Pulse	Yes	Disagree	Yearly	Fatigue,Anemia,Numbness or tingling in extremities	Only if patient is symptomatic	Yes	Not of the alert but have seen the link in other published articles/sources	Not directly, but aware of it through research paper/article/colleague	I was already monitoring for this	Unsure	No	Unsure	Yes	Yes	Yearly		No opinion	No opinion	No opinion	No opinion	No opinion	No opinion	No opinion	No opinion	No opinion	No opinion	No opinion	No opinion	No opinion	No opinion	No opinion	No opinion	No opinion	No opinion	No opinion	No opinion	No opinion	No opinion	No opinion	No opinion	No opinion	No opinion	No opinion	No opinion	No opinion
Nurse	Diabetes review (patients who attend for their annual type 2 diabetes review)	No	HbA1c,U+Es (renal function),LFTs,Folate,Vitamin B12,Cholesterol,Thyroid Function,Height,Weight,Blood pressure,Pulse	Yes	Disagree	Yearly	Fatigue,Anemia,Numbness or tingling in extremities	Only if patient is symptomatic	Yes	Not of the alert but have seen the link in other published articles/sources	Not directly, but aware of it through research paper/article/colleague	I was already monitoring for this	Unsure	No	Unsure	Yes	Unsure	6 monthly		to a moderate extent	to a great extent	to a great extent	No opinion	to a great extent	to a great extent	to a great extent	No opinion	No opinion	to a little extent	No opinion	to a great extent	to a great extent	No opinion	No opinion	to no extent	No opinion	No opinion	No opinion	to no extent	No opinion	No opinion	No opinion	to a moderate extent	No opinion	to no extent	to a great extent	to a great extent	to a great extent
Nurse	Diabetes review (patients who attend for their annual type 2 diabetes review)	No	HbA1c,U+Es (renal function),LFTs,Folate,Cholesterol,Thyroid Function,Height,Weight,Blood pressure	Yes	Disagree	Yearly	Fatigue,Anemia,Numbness or tingling in extremities	Only if patient is symptomatic	Yes	Not of the alert but have seen the link in other published articles/sources	Not directly, but aware of it through research paper/article/colleague	I was already monitoring for this	No	No	Unsure	Yes	Yes	Yearly		to a moderate extent	to a moderate extent	to a great extent	to a moderate extent	to a great extent	to a great extent	to a great extent	No opinion	No opinion	to a moderate extent	No opinion	No opinion	No opinion	No opinion	to a little extent	to no extent	No opinion	No opinion	to a little extent	to no extent	to a little extent	No opinion	No opinion	to a moderate extent	No opinion	to no extent	to a moderate extent	to a moderate extent	to a moderate extent
Nurse	Diabetes review (patients who attend for their annual type 2 diabetes review)	No	HbA1c,U+Es (renal function),LFTs,Folate,Vitamin B12,Cholesterol,Thyroid Function,Height,Weight,Blood pressure,Pulse	Yes	Disagree	Yearly	Fatigue,Anemia	Only if patient is symptomatic	Yes	Yes	Yes	Yes	Yes	No	Yes	Yes	Yes	Yearly		to a great extent	to a little extent	to a moderate extent	to no extent	to a little extent	to a little extent	to a moderate extent	to no extent	to no extent	to no extent	to no extent	to no extent	to no extent	to no extent	to no extent	to no extent	to no extent	to no extent	to no extent	to no extent	to no extent	to no extent	to no extent	to no extent	to no extent	to no extent	to no extent	to no extent	to no extent
Nurse	Diabetes review (patients who attend for their annual type 2 diabetes review)	No	HbA1c,U+Es (renal function),LFTs,Folate,Vitamin B12,Cholesterol,Thyroid Function,Height,Weight,Blood pressure,Pulse	Yes	Disagree	Yearly	Fatigue,Anemia	Only if patient is symptomatic	Yes	Not of the alert but have seen the link in other published articles/sources	Not directly, but aware of it through research paper/article/colleague	I was already monitoring for this	Yes	No	Yes	Yes	Yes	Yearly		to a little extent	to a little extent	to a little extent	to a little extent	to a little extent	to a little extent	to a little extent	to a little extent	to a little extent	to a little extent	to a little extent	to a little extent	to a little extent	to a little extent	to a little extent	to a little extent	to a little extent	to a little extent	to a little extent	to a little extent	to a little extent	to a little extent	to a little extent	to a little extent	to a little extent	to a little extent	to a little extent	to a little extent	to a little extent
Nurse	Diabetes review (patients who attend for their annual type 2 diabetes review)	No	HbA1c,U+Es (renal function),LFTs,Folate,Vitamin B12,Cholesterol,Thyroid Function,Height,Weight,Blood pressure,Pulse	Yes	Disagree	Yearly	Fatigue,Anemia	Only if patient is symptomatic	Yes	Yes	Yes	Yes	Yes	No	Yes	Yes	Yes	Yearly		to a moderate extent	to a moderate extent	to a moderate extent	to a moderate extent	to a moderate extent	to a moderate extent	to a moderate extent	to a moderate extent	to a moderate extent	to a moderate extent	to a moderate extent	to a moderate extent	to a moderate extent	to a moderate extent	to a moderate extent	to a moderate extent	to a moderate extent	to a moderate extent	to a moderate extent	to a moderate extent	to a moderate extent	to a moderate extent	to a moderate extent	to a moderate extent	to a moderate extent	to a moderate extent	to a moderate extent	to a moderate extent	to a moderate extent
Nurse	Diabetes review (patients who attend for their annual type 2 diabetes review)	No	HbA1c,U+Es (renal function),LFTs,Folate,Vitamin B12,Cholesterol,Thyroid Function,Height,Weight,Blood pressure,Pulse	Yes	Strongly disagree	6 monthly	Fatigue,Anemia,Numbness or tingling in extremities,Cognitive changes (e.g., memory loss)	Only if patient is symptomatic	Yes	Not of the alert but have seen the link in other published articles/sources	Not directly, but aware of it through research paper/article/colleague	I was already monitoring for this	Yes	No	Yes	Yes	Yes	Yearly		to a great extent	to a moderate extent	to a little extent	to a moderate extent	to a great extent	to a little extent	to a great extent	to a moderate extent	to a moderate extent	to a great extent	to a little extent	to a moderate extent	to a moderate extent	to no extent	to no extent	to a little extent	to a little extent	to no extent	to no extent	to no extent	to no extent	to no extent	to a little extent	to no extent	to no extent	to a little extent	to a little extent	to a little extent	to a little extent
Nurse	Diabetes review (patients who attend for their annual type 2 diabetes review)	No	HbA1c,U+Es (renal function),LFTs,Folate,Vitamin B12,Cholesterol,Thyroid Function,Height,Weight,Blood pressure,Pulse	Yes	Disagree	Yearly	Fatigue,Anemia	Only if patient is symptomatic	Yes	Not of the alert but have seen the link in other published articles/sources	Not directly, but aware of it through research paper/article/colleague	I was already monitoring for this	Yes	No	Yes	Yes	Yes	Yearly		to a moderate extent	to a little extent	to a little extent	to a little extent	to a little extent	to a little extent	to a moderate extent	to a moderate extent	to a little extent	to a moderate extent	to a little extent	to a moderate extent	to a little extent	to a moderate extent	to a little extent	to a moderate extent	to a moderate extent	to a little extent	to a little extent	to a moderate extent	to a moderate extent	to a moderate extent	to a little extent	to a little extent	to a moderate extent	to a moderate extent	to a little extent	to a little extent	to a little extent
Nurse	Diabetes review (patients who attend for their annual type 2 diabetes review)	No	HbA1c,U+Es (renal function),LFTs,Folate,Vitamin B12,Cholesterol,Thyroid Function,Height,Weight,Blood pressure,Pulse	Yes	Strongly disagree	6 monthly	Fatigue,Anemia,Numbness or tingling in extremities,Cognitive changes (e.g., memory loss),Glossitis (inflamed tongue),Muscle weakness,Visual disturbances/changes	Only if patient is symptomatic	Yes	Not of the alert but have seen the link in other published articles/sources	Not directly, but aware of it through research paper/article/colleague	I was already monitoring for this	Unsure	Unsure	Unsure	Unsure	Unsure	Yearly		to a great extent	to a moderate extent	to a little extent	to a little extent	to a little extent	to no extent	to no extent	to a little extent	to a little extent	to a moderate extent	to a little extent	to a little extent	to a little extent	to a moderate extent	to a little extent	to a little extent	to a moderate extent	to a little extent	to a little extent	to a moderate extent	to a moderate extent	to a little extent	to a little extent	to a little extent	to a little extent	to a little extent	to a little extent	to a moderate extent	to a moderate extent
Nurse	Diabetes review (patients who attend for their annual type 2 diabetes review)	No	HbA1c,U+Es (renal function),LFTs,Folate,Vitamin B12,Cholesterol,Thyroid Function,Height,Weight,Blood pressure,Pulse	Yes	Disagree	6 monthly	Fatigue,Anemia,Numbness or tingling in extremities,Cognitive changes (e.g., memory loss),Glossitis (inflamed tongue)	Only if patient is symptomatic	Yes	Yes	Yes	Yes	Yes	No	Yes	Yes	Yes	Yearly		to a great extent	to a great extent	to a great extent	to a moderate extent	to a moderate extent	to a great extent	to a great extent	to a little extent	to a little extent	to a little extent	to a moderate extent	to a little extent	to a little extent	to a moderate extent	to a little extent	to a moderate extent	to a moderate extent	to a little extent	to a little extent	to a little extent	to a little extent		to a little extent	to a little extent	to a little extent	to a little extent	to a moderate extent	to a moderate extent	to a moderate extent
Nurse	Diabetes review (patients who attend for their annual type 2 diabetes review)	No	HbA1c,U+Es (renal function),LFTs,Folate,Vitamin B12,Cholesterol,Thyroid Function,Height,Weight,Blood pressure,Pulse	Yes	Disagree	Yearly	Fatigue,Anemia,Numbness or tingling in extremities,Cognitive changes (e.g., memory loss),Glossitis (inflamed tongue)	Only if patient is symptomatic	Yes	Yes	Yes	I was already monitoring for this	Unsure	No	Unsure	Unsure	Unsure	Yearly		to a great extent	to a great extent	to a little extent	to a little extent	to a moderate extent	to a little extent	to a little extent	to a little extent	to a little extent	to a little extent	to a moderate extent	to a little extent	to a little extent	to a little extent	to a moderate extent	to a little extent	to a little extent	to a little extent	to a little extent	to a moderate extent	to a moderate extent	to a little extent	to a little extent	to a little extent	to a little extent	to a moderate extent	to a moderate extent	to a moderate extent	to a moderate extent
Nurse	Diabetes review (patients who attend for their annual type 2 diabetes review)	No	HbA1c,U+Es (renal function),LFTs,Folate,Vitamin B12,Cholesterol,Weight,Blood pressure,Pulse	Yes	Disagree	Yearly	Fatigue,Anemia,Numbness or tingling in extremities,Cognitive changes (e.g., memory loss)	Only if patient is symptomatic	Yes	Not of the alert but have seen the link in other published articles/sources	Not directly, but aware of it through research paper/article/colleague	I was already monitoring for this	Yes	No	Unsure	Unsure	Unsure	Yearly		to a great extent	to a great extent	to a moderate extent	to a moderate extent	to a moderate extent	to a great extent	to a great extent	to a great extent	to a moderate extent	to a great extent	to a great extent	to a great extent	to a great extent	to a great extent	to a great extent	to a great extent	to a moderate extent	to a moderate extent	to a moderate extent	to a moderate extent	to a great extent	to a great extent	to a moderate extent	to a moderate extent	to a great extent	to a moderate extent	to a great extent	to a great extent	to a moderate extent
Nurse	Diabetes review (patients who attend for their annual type 2 diabetes review)	No	HbA1c,U+Es (renal function),Folate,Vitamin B12,Cholesterol,Thyroid Function,Height,Weight,Blood pressure,Pulse	Yes	Disagree	Yearly	Fatigue,Anemia,Numbness or tingling in extremities	Only if patient is symptomatic	Yes	Not of the alert but have seen the link in other published articles/sources	Not directly, but aware of it through research paper/article/colleague	I was already monitoring for this	No	No	Unsure	Unsure	Unsure	Yearly		to a great extent	to a moderate extent	No opinion	No opinion	to a little extent	No opinion	to a moderate extent	No opinion	No opinion	No opinion	No opinion	to a moderate extent	No opinion	No opinion	No opinion	No opinion	No opinion	No opinion	No opinion	No opinion	No opinion	No opinion	No opinion	No opinion	No opinion	No opinion	to a moderate extent	to a moderate extent	to a moderate extent
Nurse	Diabetes review (patients who attend for their annual type 2 diabetes review)	No	HbA1c,U+Es (renal function),LFTs,Vitamin B12,Ferritin,Cholesterol,Thyroid Function,Height,Weight,Blood pressure,Pulse	Yes	Agree	Yearly	Fatigue,Anemia,Numbness or tingling in extremities,Cognitive changes (e.g., memory loss),Glossitis (inflamed tongue),Muscle weakness,Visual disturbances/changes	Only if patient is symptomatic	Yes	Yes	Yes	Yes	No	No	Unsure	Yes	Yes	Yearly		to a great extent	to a moderate extent	No opinion	No opinion	No opinion	No opinion	No opinion	No opinion	No opinion	No opinion	No opinion	No opinion	No opinion	No opinion	No opinion	No opinion	No opinion	No opinion	No opinion	No opinion	No opinion	No opinion	No opinion	No opinion	No opinion	No opinion	No opinion	No opinion	No opinion
Nurse	Diabetes review (patients who attend for their annual type 2 diabetes review)	No	HbA1c,U+Es (renal function),LFTs,Folate,Vitamin B12,Cholesterol,Thyroid Function,Height,Weight,Blood pressure,Pulse	Yes	Disagree	6 monthly	Fatigue,Anemia,Numbness or tingling in extremities,Cognitive changes (e.g., memory loss)	Only if patient is symptomatic	Yes	Not of the alert but have seen the link in other published articles/sources	Not directly, but aware of it through research paper/article/colleague	I was already monitoring for this	Yes	No	No	Yes	Yes	Yearly		to a great extent	to a moderate extent	to no extent	to no extent	to no extent	to no extent	to a moderate extent	to no extent	to no extent	to no extent	to no extent	to no extent	to no extent	to no extent	to no extent	to no extent	to no extent	to no extent	to no extent	to no extent	to no extent	to no extent	to no extent	to no extent	to no extent	to no extent	to a little extent	to a moderate extent	to a moderate extent
Nurse	Diabetes review (patients who attend for their annual type 2 diabetes review)	No	HbA1c,U+Es (renal function),LFTs,Folate,Vitamin B12,Cholesterol,Thyroid Function,Height,Weight,Blood pressure,Pulse	Yes	Disagree	Yearly	Fatigue,Anemia,Numbness or tingling in extremities,Cognitive changes (e.g., memory loss)	Only if patient is symptomatic	Yes	Not of the alert but have seen the link in other published articles/sources	Not directly, but aware of it through research paper/article/colleague	I was already monitoring for this	Yes	Unsure	Unsure	Unsure	Unsure	Yearly		to a little extent	to a little extent	to a little extent	to a little extent	to a little extent	to a little extent	to a little extent	to a little extent	to a little extent	to a little extent	to a little extent	to a little extent	to a little extent	to a little extent	to a little extent	to a little extent	to a little extent	to a little extent	to a little extent	to a little extent	to a little extent	to a little extent	to a little extent	to a little extent	to a little extent	to a little extent	to a little extent	to a little extent	to a little extent
Nurse	Diabetes review (patients who attend for their annual type 2 diabetes review)	No	HbA1c,U+Es (renal function),LFTs,Folate,Vitamin B12,Cholesterol,Thyroid Function,Height,Weight,Blood pressure,Pulse	Unsure	Neutral	Yearly	Fatigue,Anemia	Only if patient is symptomatic	Unsure	Not of the alert but have seen the link in other published articles/sources	Not directly, but aware of it through research paper/article/colleague	I was already monitoring for this	Unsure	No	Unsure	Yes	Yes	Yearly		to a moderate extent	to a moderate extent	to a moderate extent	to a moderate extent	to a moderate extent	to a moderate extent	to a moderate extent	to a moderate extent	to a moderate extent	to a moderate extent	to a moderate extent	to a moderate extent	to a moderate extent	to a moderate extent	to a moderate extent	to a moderate extent	to a moderate extent	to a moderate extent	to a moderate extent	to a moderate extent	to a moderate extent	to a moderate extent	to a moderate extent	to a moderate extent	to a moderate extent	to a moderate extent	to a moderate extent	to a moderate extent	to a moderate extent
Nurse	Diabetes review (patients who attend for their annual type 2 diabetes review)	No	HbA1c,U+Es (renal function),LFTs,Folate,Vitamin B12,Cholesterol,Thyroid Function,Height,Weight,Blood pressure,Pulse	Yes	Neutral	Yearly	Fatigue,Anemia,Numbness or tingling in extremities,Cognitive changes (e.g., memory loss)	Only if patient is symptomatic	Yes	Yes	Yes	Yes	No	No	Unsure	Yes	Yes	Yearly		to a little extent	to a little extent	to a little extent	to a little extent	to a little extent	to a little extent	to a little extent	to a little extent	to a little extent	to a little extent	to a little extent	to a little extent	to a little extent	to a little extent	to a little extent	to a little extent	to a little extent	to a little extent	to a little extent	to a little extent	to a little extent	to a little extent	to a little extent	to a little extent	to a little extent	to a little extent	to a little extent	to a little extent	to a little extent
Paramedic	Acute care (patients who attend with an acute problem, who happen to have type 2 diabetes)	No	HbA1c,U+Es (renal function),LFTs,Folate,Vitamin B12,Ferritin,Blood pressure,Pulse	Unsure	Neutral	Not at all	Anemia	Only if patient is symptomatic	Unsure	No	No	I am unaware of the alert	Unsure	Unsure	Unsure	Unsure	Unsure	3 monthly		to no extent	to no extent	to no extent	to no extent	to no extent	to no extent	to no extent	to no extent	to no extent	to no extent	to no extent	to no extent	to no extent	to no extent	to no extent	to no extent	to no extent	to no extent	to no extent	to no extent	to no extent	to no extent	to no extent	to no extent	to no extent	to no extent	to no extent	to no extent
Nurse	Diabetes review (patients who attend for their annual type 2 diabetes review)	No	HbA1c,U+Es (renal function),LFTs,Folate,Vitamin B12,Cholesterol,Thyroid Function,Height,Weight,Blood pressure,Pulse	Yes	Strongly disagree	6 monthly	Fatigue,Anemia,Numbness or tingling in extremities,Cognitive changes (e.g., memory loss),Glossitis (inflamed tongue),Muscle weakness,Visual disturbances/changes,Mood changes (e.g., depression)	Only if patient is symptomatic	Yes	Yes	Yes	Yes	Unsure	No	Unsure	Yes	Yes	Yearly		to no extent	to no extent	to no extent	to no extent	to no extent	to no extent	to no extent	to no extent	to no extent	to no extent	to no extent	to no extent	to no extent	to no extent	to no extent	to no extent	to no extent	to no extent	to no extent	to no extent	to no extent	to no extent	to no extent	to no extent	to no extent	to no extent	to no extent	to no extent	to no extent
Nurse	Diabetes review (patients who attend for their annual type 2 diabetes review)	No	HbA1c,U+Es (renal function),LFTs,Folate,Vitamin B12,Ferritin,Cholesterol,Thyroid Function,Height,Weight,Blood pressure,Pulse	Yes	Strongly disagree	6 monthly	Fatigue,Anemia,Numbness or tingling in extremities,Cognitive changes (e.g., memory loss),Glossitis (inflamed tongue),Muscle weakness,Visual disturbances/changes,Mood changes (e.g., depression)	Only if patient is symptomatic	Yes	Not of the alert but have seen the link in other published articles/sources	Not directly, but aware of it through research paper/article/colleague	I was already monitoring for this	Unsure	No	No	Yes	Yes	Yearly		to a great extent	to a moderate extent	to a little extent	to a little extent	to a little extent	to a little extent	to a moderate extent	to a little extent	to a little extent	to no extent	to no extent	to a moderate extent	to no extent	to no extent	to no extent	to no extent	to no extent	to no extent	to no extent	to no extent	to no extent	to no extent	to no extent	to no extent	to no extent	to no extent	to a moderate extent	to a moderate extent	to a moderate extent
Pharmacist	Diabetes review (patients who attend for their annual type 2 diabetes review),Medication review (undertake a medication review which includes diabetic medication)	Yes	HbA1c,U+Es (renal function),LFTs,Folate,Vitamin B12,Cholesterol,Thyroid Function,Height,Weight,Blood pressure,Pulse,None	Yes	Disagree	Yearly	Fatigue,Anemia,Numbness or tingling in extremities,Cognitive changes (e.g., memory loss),Glossitis (inflamed tongue),Muscle weakness,Visual disturbances/changes,Mood changes (e.g., depression)	Only if patient is symptomatic	Yes	Yes	Yes	Yes	Yes	Yes	Yes	Yes	Yes	6 monthly		to a great extent	to a great extent	to a little extent	to a moderate extent	to a moderate extent	to no extent	to no extent	to no extent	to no extent	to no extent	to no extent	to no extent		to no extent	to no extent	to no extent	to no extent	to no extent	to no extent	to no extent	to no extent	to no extent	to a little extent	to a moderate extent	to no extent	to no extent	to a moderate extent	to a moderate extent	to a moderate extent
Nurse	Diabetes review (patients who attend for their annual type 2 diabetes review)	No	HbA1c,U+Es (renal function),LFTs,Folate,Vitamin B12,Cholesterol,Thyroid Function,Height,Weight,Blood pressure,Pulse	Yes	Neutral	Yearly	Fatigue,Anemia,Numbness or tingling in extremities,Cognitive changes (e.g., memory loss),Glossitis (inflamed tongue),Muscle weakness,Visual disturbances/changes,Mood changes (e.g., depression)	Only if patient is symptomatic	Yes	Yes	Yes	Yes	Yes	No	Yes	Yes	Yes	Yearly		to a great extent	to a little extent	No opinion	to a moderate extent	to a little extent	to a moderate extent	to a moderate extent	No opinion	No opinion	No opinion	No opinion	No opinion	to a moderate extent	No opinion	No opinion	No opinion	No opinion	No opinion	No opinion	No opinion	No opinion	No opinion	No opinion	No opinion	No opinion	No opinion	to a moderate extent	to a moderate extent	to a moderate extent
Nurse	Medication review (undertake a medication review which includes diabetic medication)	No	HbA1c,U+Es (renal function),LFTs,Folate,Vitamin B12,Ferritin,Cholesterol,Thyroid Function,Height,Weight,Blood pressure,Pulse	Yes	Strongly disagree	Yearly	Fatigue,Anemia,Numbness or tingling in extremities,Cognitive changes (e.g., memory loss),Glossitis (inflamed tongue)	Only if patient is symptomatic	Yes	Yes	Yes	Yes	No	Unsure	Yes	Yes	Yes	6 monthly		to a great extent	to a moderate extent	to a little extent	to a little extent	to a little extent	to a moderate extent	to a great extent	to no extent	to no extent	to no extent	to no extent	to a great extent	to no extent	No opinion	No opinion	No opinion	No opinion	No opinion	No opinion	No opinion	No opinion	No opinion	No opinion	No opinion	No opinion	No opinion	to a great extent	to a great extent	to a great extent
Nurse	Diabetes review (patients who attend for their annual type 2 diabetes review)	No	HbA1c,U+Es (renal function),LFTs,Folate,Vitamin B12,Cholesterol,Thyroid Function,Height,Weight,Blood pressure,Pulse	Yes	Strongly disagree	6 monthly	Fatigue,Cognitive changes (e.g., memory loss),Glossitis (inflamed tongue),Muscle weakness,Visual disturbances/changes	Only if patient is symptomatic	Yes	Yes	Yes	Yes	Yes	No	Yes	Yes	Yes	6 monthly		to a great extent	to a great extent	to a great extent	to no extent	to a little extent	to a moderate extent	to a great extent	to no extent	to no extent	to no extent	to no extent	to a moderate extent	to no extent	to no extent	to no extent		to no extent	to no extent	to no extent	to no extent	to no extent	to no extent	to no extent	to no extent	to no extent	to a moderate extent	to a great extent	to a great extent	to a moderate extent
Nurse	Medication review (undertake a medication review which includes diabetic medication)	No	HbA1c,U+Es (renal function),LFTs,Folate,Vitamin B12,Cholesterol,Thyroid Function,Height,Weight,Blood pressure,Pulse	Yes	Neutral	6 monthly	Fatigue,Anemia,Numbness or tingling in extremities,Cognitive changes (e.g., memory loss),Glossitis (inflamed tongue),Muscle weakness,Visual disturbances/changes,Mood changes (e.g., depression)	Only if patient is symptomatic	Yes	Not of the alert but have seen the link in other published articles/sources	Not directly, but aware of it through research paper/article/colleague	I am unaware of the alert	Unsure	Unsure	Unsure	Unsure	Unsure	6 monthly		to a great extent	to a great extent	to a great extent	to a moderate extent	to a moderate extent	to a moderate extent	to a moderate extent	to no extent	to no extent	to no extent	to no extent	to a moderate extent	to a moderate extent	to no extent	to no extent	to no extent	to no extent	to no extent	to no extent	to no extent	to no extent	to no extent	to no extent	to no extent	to no extent	to no extent	to a moderate extent	to a moderate extent	to a moderate extent
Nurse	Diabetes review (patients who attend for their annual type 2 diabetes review)	No	HbA1c,U+Es (renal function),LFTs,Folate,Vitamin B12,Cholesterol,Thyroid Function,Height,Weight,Blood pressure,Pulse	Yes	Disagree	Yearly	Fatigue,Anemia,Numbness or tingling in extremities,Cognitive changes (e.g., memory loss),Glossitis (inflamed tongue),Muscle weakness,Visual disturbances/changes,Mood changes (e.g., depression)	Only if patient is symptomatic	Yes	Yes	Yes	Yes	Yes	Yes	Yes	Yes	Yes	6 monthly		to a great extent	to a moderate extent	to a great extent	to a great extent	to a great extent	to a moderate extent	to a great extent	to no extent	to no extent	to a moderate extent	to a little extent	to a moderate extent	to a little extent	to a little extent	to a little extent	to a little extent	to a little extent	to a little extent	to a little extent	to a little extent	to a little extent	to a little extent	to a little extent	to a little extent	to a little extent	to a little extent	to a moderate extent	to a great extent	to a great extent
GP	Acute care (patients who attend with an acute problem, who happen to have type 2 diabetes),Routine care (patients who attend with a concern directly linked to their type 2 diabetes),Medication review (undertake a medication review which includes diabetic medication)	Yes	HbA1c,U+Es (renal function),LFTs,Folate,Vitamin B12,Cholesterol,Thyroid Function,Height,Weight,Blood pressure,Pulse	Yes	Strongly disagree	Yearly	Fatigue,Anemia,Numbness or tingling in extremities,Cognitive changes (e.g., memory loss),Glossitis (inflamed tongue),Muscle weakness,Visual disturbances/changes,Mood changes (e.g., depression)	Only if patient is symptomatic	Yes	Yes	Yes	Yes	Unsure	Unsure	Yes	Yes	Yes	3 monthly		to a great extent	to a great extent	to no extent	to a little extent	to a moderate extent	to a moderate extent	to a great extent	to no extent	to no extent	to no extent	to no extent	to a great extent	to no extent	to no extent	to no extent	to no extent	to no extent	to no extent	to no extent	to no extent	to no extent	to no extent	to no extent	to no extent	to no extent	to no extent	to a moderate extent	to no extent	to a great extent
Nurse	Diabetes review (patients who attend for their annual type 2 diabetes review)	No	HbA1c,U+Es (renal function),LFTs,Folate,Vitamin B12,Cholesterol,Thyroid Function,Height,Weight,Blood pressure,Pulse	Yes	Strongly disagree	6 monthly	Fatigue,Anemia,Numbness or tingling in extremities	Only if patient is symptomatic	Yes	Not of the alert but have seen the link in other published articles/sources	Not directly, but aware of it through research paper/article/colleague	I was already monitoring for this	No	No	Unsure	Unsure	Unsure	6 monthly		to a great extent	to a moderate extent	to a great extent	to a little extent	to a moderate extent	to a moderate extent	to a great extent	No opinion	No opinion	No opinion	No opinion	to a great extent	to a moderate extent	No opinion	No opinion	No opinion	No opinion	No opinion	No opinion	No opinion	No opinion	No opinion	No opinion	No opinion	No opinion	No opinion	to a great extent	to a great extent	to a great extent
Nurse	Diabetes review (patients who attend for their annual type 2 diabetes review)	No	HbA1c,U+Es (renal function),LFTs,Folate,Vitamin B12,Cholesterol,Thyroid Function,Height,Weight,Blood pressure,Pulse	Yes	Neutral	6 monthly	Fatigue,Anemia,Numbness or tingling in extremities,Cognitive changes (e.g., memory loss)	Only if patient is symptomatic	Yes	Yes	Yes	Yes	Yes	No	Yes	Yes	Yes	6 monthly		to a great extent	to a great extent	to a great extent	to no extent	to a moderate extent	to a moderate extent	to a great extent	to a little extent	to a little extent	to a little extent	to a little extent	to a little extent	to a little extent	to a little extent	to a little extent	to a little extent	to a little extent	to a little extent	to a little extent		to a little extent	to a little extent	to a little extent	to a moderate extent	to a little extent	to a little extent	to a moderate extent	to a moderate extent	to a moderate extent
Nurse	Diabetes review (patients who attend for their annual type 2 diabetes review)	No	HbA1c,U+Es (renal function),LFTs,Folate,Vitamin B12,Cholesterol,Thyroid Function,Height,Weight,Blood pressure,Pulse	Yes	Neutral	Yearly	Fatigue,Anemia,Numbness or tingling in extremities,Cognitive changes (e.g., memory loss),Glossitis (inflamed tongue)	Only if patient is symptomatic	Yes	Yes	Yes	Yes	Yes	No	Yes	Yes	Yes	Yearly		to a moderate extent	to a moderate extent	to a moderate extent	to a moderate extent	to a moderate extent	to a moderate extent	to a moderate extent	to no extent	to no extent	to no extent	to no extent	to a moderate extent	to a moderate extent	to a little extent	to no extent	to no extent	to no extent	to no extent	to no extent	to no extent	to no extent	to no extent	to no extent	to no extent	to no extent	to no extent	to a moderate extent	to a moderate extent	to a moderate extent
Nurse	Diabetes review (patients who attend for their annual type 2 diabetes review)	No	HbA1c,U+Es (renal function),LFTs,Folate,Vitamin B12,Cholesterol,Thyroid Function,Height,Weight,Blood pressure,Pulse	Yes	Disagree	Yearly	Fatigue,Anemia,Numbness or tingling in extremities,Cognitive changes (e.g., memory loss),Glossitis (inflamed tongue)	Only if patient is symptomatic	Yes	Not of the alert but have seen the link in other published articles/sources	Not directly, but aware of it through research paper/article/colleague	I was already monitoring for this	Yes	No	Yes	Yes	Yes	6 monthly		to a great extent	to a moderate extent	to a moderate extent	to a moderate extent	to a moderate extent	to a little extent	to a moderate extent	to a little extent	to a little extent	to a little extent	to a little extent	to a little extent	to a little extent	to a little extent	to a little extent	to a little extent	to a little extent	to a little extent	to a little extent	to a little extent	to a little extent	to a little extent	to a little extent	to a little extent	to a little extent	to a little extent	to a moderate extent	to a moderate extent	to a moderate extent
Nurse	Diabetes review (patients who attend for their annual type 2 diabetes review)	No	HbA1c,U+Es (renal function),LFTs,Folate,Vitamin B12,Ferritin,Cholesterol,Thyroid Function,Height,Weight,Blood pressure,Pulse	Yes	Neutral	6 monthly	Fatigue,Anemia,Numbness or tingling in extremities,Cognitive changes (e.g., memory loss),Glossitis (inflamed tongue),Muscle weakness,Visual disturbances/changes	Only if patient is symptomatic	Yes	Not of the alert but have seen the link in other published articles/sources	Not directly, but aware of it through research paper/article/colleague	I was already monitoring for this	No	No	Unsure	Yes	Yes	6 monthly		to a great extent	to a great extent	to a moderate extent	to a great extent	to a moderate extent	to a great extent	to a moderate extent	to a little extent	to a little extent	to a little extent	to a little extent	to a great extent	to a great extent	to a little extent	to a little extent	to a little extent	to a little extent	to no extent	to no extent	to no extent	to no extent	to no extent	to no extent	to no extent	to no extent	to no extent	to a great extent	to a moderate extent	to a moderate extent
Nurse	Diabetes review (patients who attend for their annual type 2 diabetes review)	No	HbA1c,U+Es (renal function),LFTs,Folate,Vitamin B12,Cholesterol,Thyroid Function,Height,Weight,Blood pressure,Pulse	Yes	Strongly disagree	6 monthly	Fatigue,Anemia,Numbness or tingling in extremities,Cognitive changes (e.g., memory loss),Glossitis (inflamed tongue),Muscle weakness,Visual disturbances/changes	Only if patient is symptomatic	Yes	Yes	Yes	Yes	Unsure	Unsure	Yes	Yes	Yes	6 monthly		to a great extent	to a great extent	to a great extent	to a great extent	to a great extent	to a moderate extent	to a moderate extent	to a little extent	to a moderate extent	to a little extent	to a little extent	to a little extent	to a little extent	to a little extent	to a little extent	to a little extent	to a little extent	to a little extent	to a little extent	to a little extent	to a little extent	to a little extent	to a little extent	to a little extent	to a little extent	to a little extent	to a little extent	to a moderate extent	to a moderate extent
Nurse	Diabetes review (patients who attend for their annual type 2 diabetes review)	No	HbA1c,U+Es (renal function),LFTs,Folate,Vitamin B12,Cholesterol,Thyroid Function,Height,Weight,Blood pressure,Pulse	Yes	Disagree	6 monthly	Fatigue,Anemia,Numbness or tingling in extremities,Cognitive changes (e.g., memory loss),Glossitis (inflamed tongue),Muscle weakness,Visual disturbances/changes	Only if patient is symptomatic	Yes	Not of the alert but have seen the link in other published articles/sources	Not directly, but aware of it through research paper/article/colleague	I was already monitoring for this	Yes	Yes	Yes	Yes	Yes	6 monthly		to a great extent	to a moderate extent	to a great extent	to a moderate extent	to a moderate extent	to a great extent	to a moderate extent	to a little extent	to a little extent	to no extent	to no extent	to a moderate extent	to no extent	to no extent	to no extent	to no extent	to no extent	to no extent	to no extent	to no extent	to no extent	to no extent	to no extent	to no extent	to no extent	to no extent	to a moderate extent	to a moderate extent	to a moderate extent
Pharmacist	Diabetes review (patients who attend for their annual type 2 diabetes review),Medication review (undertake a medication review which includes diabetic medication)	Yes	HbA1c,U+Es (renal function),LFTs,Folate,Vitamin B12,Cholesterol,Thyroid Function,Height,Weight,Blood pressure,Pulse	Yes	Strongly disagree	6 monthly	Fatigue,Anemia,Numbness or tingling in extremities,Cognitive changes (e.g., memory loss),Glossitis (inflamed tongue),Muscle weakness,Visual disturbances/changes	Only if patient is symptomatic	Yes	Not of the alert but have seen the link in other published articles/sources	Not directly, but aware of it through research paper/article/colleague	I was already monitoring for this	Yes	No	No	Yes	Yes	6 monthly		to a great extent	to a great extent	to a moderate extent	to a moderate extent	to a great extent	to a moderate extent	to a moderate extent	to a little extent	to no extent	to a little extent	to a little extent	to a moderate extent	to a moderate extent	to a little extent	to a little extent	to a little extent	to a little extent	to a little extent	to a little extent	to a little extent	to a little extent	to a little extent	to a little extent	to a moderate extent	to a little extent	to no extent	to a moderate extent	to a moderate extent	to a moderate extent
Nurse	Diabetes review (patients who attend for their annual type 2 diabetes review)	Yes	HbA1c,U+Es (renal function),LFTs,Folate,Vitamin B12,Ferritin,Cholesterol,Thyroid Function,Height,Weight,Blood pressure,Pulse	Yes	Disagree	6 monthly	Fatigue,Anemia,Numbness or tingling in extremities,Cognitive changes (e.g., memory loss),Glossitis (inflamed tongue),Muscle weakness,Visual disturbances/changes	Only if patient is symptomatic	Yes	Not of the alert but have seen the link in other published articles/sources	Not directly, but aware of it through research paper/article/colleague	I was already monitoring for this	Unsure	Unsure	Unsure	Unsure	Unsure	6 monthly		to a great extent	to a moderate extent	to a great extent	to a moderate extent	to a moderate extent	to a moderate extent	to a moderate extent	No opinion	No opinion	No opinion	No opinion	to a moderate extent	to a moderate extent	No opinion	No opinion	No opinion	No opinion	No opinion	No opinion	No opinion	No opinion	No opinion	No opinion	No opinion	No opinion	No opinion	to a great extent	to a great extent	to a great extent
Nurse	Diabetes review (patients who attend for their annual type 2 diabetes review)	No	HbA1c,U+Es (renal function),LFTs,Folate,Vitamin B12,Cholesterol,Thyroid Function,Height,Weight,Blood pressure,Pulse	Yes	Disagree	6 monthly	Fatigue,Anemia,Numbness or tingling in extremities,Cognitive changes (e.g., memory loss),Glossitis (inflamed tongue)	6 monthly	Yes	Yes	Yes	Yes	No	No	No	Yes	Yes	6 monthly		to a great extent	to a great extent	to a moderate extent	to a moderate extent	to a moderate extent	to a great extent	to a great extent	to a moderate extent	to a little extent	to a little extent	to a little extent	to a little extent	to a little extent	to a little extent	to a little extent		to a little extent	to a little extent	to a little extent	to a little extent	to a little extent	to a little extent	to a little extent	to a little extent	to a little extent	to a little extent	to a great extent	to a great extent	to a great extent
Nurse	Diabetes review (patients who attend for their annual type 2 diabetes review)	No	HbA1c,U+Es (renal function),LFTs,Folate,Vitamin B12,Cholesterol,Thyroid Function,Height,Weight,Blood pressure,Pulse	Yes	Disagree	6 monthly	Fatigue,Anemia,Numbness or tingling in extremities,Cognitive changes (e.g., memory loss),Glossitis (inflamed tongue),Muscle weakness,Visual disturbances/changes,Mood changes (e.g., depression)	Only if patient is symptomatic	Yes	Not of the alert but have seen the link in other published articles/sources	Not directly, but aware of it through research paper/article/colleague	I was already monitoring for this	Yes	No	Yes	Yes	Yes	6 monthly		to a great extent	to a moderate extent	to a moderate extent	to a moderate extent	to a moderate extent	to a moderate extent	to a moderate extent	to no extent	to no extent	to no extent	to no extent	to a moderate extent	to no extent	to no extent	to no extent	to no extent	to no extent	to no extent	to no extent	to no extent	to no extent	to no extent	to no extent	to no extent	to no extent	to no extent	to a moderate extent	to a moderate extent	to a moderate extent
Nurse	Diabetes review (patients who attend for their annual type 2 diabetes review)	No	HbA1c,U+Es (renal function),LFTs,Folate,Vitamin B12,Cholesterol,Thyroid Function,Height,Weight,Blood pressure,Pulse	Yes	Strongly disagree	6 monthly	Fatigue,Anemia,Numbness or tingling in extremities,Cognitive changes (e.g., memory loss),Glossitis (inflamed tongue),Muscle weakness,Visual disturbances/changes	Only if patient is symptomatic	Yes	Yes	Yes	Yes	No	No	Yes	Yes	Yes	6 monthly		to a great extent	to a great extent	to a little extent	to a moderate extent	to a moderate extent	to a moderate extent	to a moderate extent	to a little extent	to no extent	to no extent	to no extent	to a moderate extent	to a moderate extent	to no extent	to no extent	to no extent	to no extent	to no extent	to no extent	to no extent	to no extent	to no extent	to no extent	to no extent	to no extent	to no extent	to a moderate extent	to a great extent	to a great extent
Nurse	Diabetes review (patients who attend for their annual type 2 diabetes review)	No	HbA1c,U+Es (renal function),LFTs,Folate,Vitamin B12,Cholesterol,Thyroid Function,Height,Weight,Blood pressure,Pulse	Yes	Disagree	6 monthly	Fatigue,Anemia,Numbness or tingling in extremities,Cognitive changes (e.g., memory loss),Glossitis (inflamed tongue),Muscle weakness,Visual disturbances/changes	Only if patient is symptomatic	Yes	Yes	Yes	Yes	Yes	No	No	Unsure	Unsure	6 monthly		to a great extent	to a moderate extent	to a moderate extent	to a moderate extent	to a little extent	to a moderate extent	to a great extent	to no extent	to no extent	to no extent	to no extent	to a moderate extent	to no extent	to no extent	to no extent	to no extent	to no extent	to no extent	to no extent	to no extent	to no extent	to no extent	to no extent	to no extent	to no extent	to no extent	to a great extent	to a great extent	to a great extent
Nurse	Diabetes review (patients who attend for their annual type 2 diabetes review)	No	HbA1c,U+Es (renal function),LFTs,Folate,Vitamin B12,Cholesterol,Thyroid Function,Height,Weight,Blood pressure,Pulse	Yes	Strongly disagree	6 monthly	Fatigue,Anemia,Numbness or tingling in extremities,Cognitive changes (e.g., memory loss),Glossitis (inflamed tongue),Muscle weakness,Visual disturbances/changes,Mood changes (e.g., depression)	Only if patient is symptomatic	Yes	Yes	Yes	Yes	No	No	Yes	Yes	Yes	6 monthly		to a great extent	to a moderate extent	to a moderate extent	to a great extent	to a great extent	to a great extent	to a great extent	to no extent	to no extent	to no extent	to no extent	to a great extent	to a moderate extent	to no extent	to no extent	to no extent	to no extent	to no extent	to no extent	to no extent	to no extent	to no extent	to no extent	to no extent	to no extent	to no extent	to a great extent	to a little extent	to a moderate extent
Nurse	Diabetes review (patients who attend for their annual type 2 diabetes review)	No	HbA1c,U+Es (renal function),LFTs,Folate,Vitamin B12,Cholesterol,Thyroid Function,Height,Weight,Blood pressure,Pulse	Yes	Strongly disagree	6 monthly	Fatigue,Anemia,Numbness or tingling in extremities,Cognitive changes (e.g., memory loss),Glossitis (inflamed tongue),Muscle weakness,Visual disturbances/changes,Mood changes (e.g., depression)	Only if patient is symptomatic	Yes	Not of the alert but have seen the link in other published articles/sources	Not directly, but aware of it through research paper/article/colleague	I was already monitoring for this	No	No	Yes	Yes	Yes	6 monthly		to a moderate extent	to a moderate extent	to a moderate extent	to a moderate extent	to a moderate extent	to a moderate extent	to a moderate extent	to no extent	to no extent	to no extent	to no extent	to a moderate extent	to a great extent	to a little extent	to a little extent	to a little extent	to a little extent	to a little extent	to a little extent	to a little extent	to a little extent	to a little extent	to a little extent	to a little extent	to a little extent		to a moderate extent	to a moderate extent	to a moderate extent
Nurse	Diabetes review (patients who attend for their annual type 2 diabetes review)	No	HbA1c,U+Es (renal function),LFTs,Folate,Vitamin B12,Cholesterol,Thyroid Function,Height,Weight,Blood pressure,Pulse	Yes	Disagree	6 monthly	Fatigue,Anemia,Numbness or tingling in extremities,Cognitive changes (e.g., memory loss),Glossitis (inflamed tongue),Muscle weakness,Visual disturbances/changes	Only if patient is symptomatic	Yes	No	No	I was already monitoring for this	No	No	Unsure	Unsure	Unsure	6 monthly		to a great extent	to a moderate extent	to a moderate extent	to a great extent	to a moderate extent	to a little extent	to a moderate extent	to no extent	to no extent	to no extent	to no extent	to a moderate extent	to a little extent	to no extent	to no extent	to no extent	to no extent	to no extent	to no extent	to no extent	to no extent	to no extent	to no extent	to no extent	to no extent	to no extent	to a great extent	to a great extent	to a great extent
Nurse	Diabetes review (patients who attend for their annual type 2 diabetes review)	No	HbA1c,U+Es (renal function),LFTs,Folate,Vitamin B12,Cholesterol,Thyroid Function,Height,Weight,Blood pressure,Pulse	Yes	Strongly disagree	6 monthly	Fatigue,Anemia,Numbness or tingling in extremities,Cognitive changes (e.g., memory loss),Glossitis (inflamed tongue),Muscle weakness,Visual disturbances/changes,Mood changes (e.g., depression)	Only if patient is symptomatic	Yes	Yes	Yes	Yes	Unsure	Unsure	Yes	Yes	Yes	6 monthly		to a great extent	to a moderate extent	to a great extent	to a moderate extent	to a moderate extent	to a moderate extent	to a moderate extent	to no extent	to no extent	to no extent	to no extent	to a moderate extent	to a moderate extent	to no extent	to no extent	to no extent	to no extent	to no extent	to no extent	to no extent	to no extent	to no extent	to no extent	to no extent	to no extent	to no extent	to a great extent	to a great extent	to a great extent
[truncated: 23 more columns]
